# Supplementary material for: Integrative analysis of 3604 GWAS reveals multiple novel cell type-specific regulatory associations
Source: Genome Biol. 2022 Jan 7;23:13. doi: 10.1186/s13059-021-02560-3 (PMC8742386; doi:10.1186/s13059-021-02560-3)
Supplement: Supplementary file 2 — Additional file 2: Table S1. Consolidated Epigenomics Roadmap DNase I hotspot FORGE2 GWAS catalogue analysis results (q-values). [file 13059_2021_2560_MOESM2_ESM.xlsx]

## Sheet: sig.sites.erc2.DHS.qvals
Table S1: Consolidated Epigenomics Roadmap DNase I hotspot FORGE2 GWAS catalog analysis results (q-values):
Cell_Tissue_File	Pulmonary_function_smoking_interaction	Plasma_parathyroid_hormone_levels	Vascular_endothelial_growth_factor_levels	Pulse_pressure	Monocyte_count	Mean_arterial_pressure_x_alcohol_consumption_light_vs_heavy_interaction_2df_test	Corneal_curvature	Mean_corpuscular_hemoglobin	Interleukin-2_receptor_antagonist_levels	Corneal_endothelial_cell_shape_percentage_of_hexagonally_shaped_cells	Response_to_antidepressants_symptom_improvement	Platelet_count	Monocyte_percentage_of_white_cells	Albumin-globulin_ratio	Alcohol_consumption_drinks_per_week	Chronic_inflammatory_diseases_ankylosing_spondylitis,_Crohns_disease,_psoriasis,_primary_sclerosing_cholangitis,_ulcerative_colitis_pleiotropy	Low_tan_response	Plateletcrit	Intraocular_pressure	Chronic_kidney_disease	Coronary_artery_disease	Diastolic_blood_pressure_x_alcohol_consumption_light_vs_heavy_interaction_2df_test	Hypothyroidism	Chronic_lymphocytic_leukemia	Platelet_distribution_width	Self-reported_math_ability_MTAG	Allergic_disease_asthma,_hay_fever_or_eczema	Vitiligo	Mean_corpuscular_hemoglobin_concentration	Family_history_of_Alzheimers_disease	Mosquito_bite_size	Alzheimer_disease_and_age_of_onset	Total_cholesterol_levels	Mean_corpuscular_volume	Mouth_ulcers	Elevated_serum_carcinoembryonic_antigen_levels	Coronary_artery_disease_myocardial_infarction,_percutaneous_transluminal_coronary_angioplasty,_coronary_artery_bypass_grafting,_angina_or_chromic_ischemic_heart_disease	Alzheimers_disease_biomarkers	Lung_function_FEV1FVC	Chronotype	Waist_circumference_adjusted_for_BMI_adjusted_for_smoking_behaviour	QT_interval	Alzheimers_disease_or_family_history_of_Alzheimers_disease	Sporadic_neuroblastoma	Mean_platelet_volume	Multiple_sclerosis	Post_bronchodilator_FEV1	Waist_circumference_adjusted_for_BMI_in_non-smokers	Immature_fraction_of_reticulocytes
E029_Primary_monocytes_from_peripheral_blood_Blood_E029-DNase.hotspot.fdr0.01	1	0.0126	0.00465	0.00233	3.25e-21	0.0254	0.122	6.2e-21	1	1	1	7.08e-14	4.08e-23	0.00301	0.351	5.38e-14	0.0368	6.34e-09	0.731	0.225	0.203	0.00997	0.00145	0.0767	2.8e-07	0.717	0.000189	0.000716	0.00576	4.96e-05	0.14	0.835	0.0458	0.00105	0.0205	0.78	0.42	0.468	0.0103	0.758	0.378	0.126	0.000205	0.532	4.96e-13	0.006	0.161	0.246	0.0366
E032_Primary_B_cells_from_peripheral_blood_Blood_E032-DNase.hotspot.fdr0.01	0.504	0.149	0.0211	0.00245	3.14e-07	0.0451	0.0391	2.28e-19	0.532	1	0.64	2.65e-10	8.46e-14	0.00598	0.22	2.03e-07	0.00708	1.48e-08	0.954	0.151	0.266	0.0169	0.000499	2.85e-06	4.77e-05	0.693	0.00122	0.000716	0.0883	0.00346	0.0477	0.00337	0.569	0.0007	0.0795	0.559	0.0433	0.068	0.00136	0.45	0.144	0.129	0.000311	0.532	1.68e-06	4.64e-09	1.91e-05	0.166	0.0163
E033_Primary_T_cells_from_cord_blood_Blood_E033-DNase.hotspot.fdr0.01	0.672	0.104	0.0446	0.01	1.01e-05	0.0109	0.104	9.79e-22	0.479	1	1	7.04e-07	2.18e-12	0.00598	0.0813	1.26e-08	0.0873	0.000307	0.732	0.249	0.627	0.00956	3.33e-06	0.000121	0.000207	0.537	6.88e-05	0.000103	0.0951	0.0163	0.0647	0.00167	0.58	5.23e-05	0.0697	0.78	0.401	0.14	0.000724	0.535	0.305	0.0529	0.00168	0.532	1.68e-06	1.08e-11	0.00196	0.201	0.00437
E034_Primary_T_cells_from_peripheral_blood_Blood_E034-DNase.hotspot.fdr0.01	0.71	0.0448	0.24	0.0769	0.000653	0.0139	0.127	1.62e-23	0.181	1	0.64	5.34e-08	3.39e-12	0.046	0.089	1.26e-08	0.104	1.8e-05	0.661	0.215	0.396	0.00668	9.29e-08	2.26e-05	0.0128	0.717	6.88e-05	0.0014	0.00708	0.042	0.00207	0.00337	0.569	1.46e-05	0.0697	0.78	0.326	0.0248	0.0513	0.538	0.123	0.108	0.0561	0.532	0.000141	2.92e-14	0.000287	0.064	0.0296
E046_Primary_Natural_Killer_cells_from_peripheral__Blood_E046-DNase.hotspot.fdr0.01	0.682	0.00279	0.000712	0.0367	1.83e-10	0.00665	1	1.7e-20	0.528	1	0.64	3.35e-10	5.03e-16	0.0679	0.22	3.04e-08	0.0873	3.28e-07	0.506	0.442	0.055	0.00562	7.56e-06	9.54e-05	0.000107	0.693	0.000109	0.0016	0.0477	0.00795	0.0789	0.00638	0.302	1.46e-05	0.00998	0.78	0.439	0.00608	0.00393	0.544	0.193	0.0113	0.00253	0.532	4.65e-07	3.04e-10	0.0018	0.122	0.0163
E050_Primary_hematopoietic_stem_cells_G-CSF-mobili_Blood_E050-DNase.hotspot.fdr0.01	1	0.0211	0.000193	0.00697	1.67e-08	0.109	0.0059	1.71e-30	1	1	1	1e-19	8.46e-14	0.0892	0.056	5.22e-08	0.00822	7.83e-18	0.0101	0.215	0.154	0.0169	0.00145	0.00129	8.29e-11	0.472	0.000336	0.000742	0.0146	0.0136	0.0477	0.00439	0.439	1.96e-10	0.0697	0.78	0.0876	0.0248	0.00275	0.125	0.0982	0.0141	0.0001	0.532	9.2e-18	0.000596	0.00196	0.201	2.27e-05
E051_Primary_hematopoietic_stem_cells_G-CSF-mobili_Blood_E051-DNase.hotspot.fdr0.01	1	0.0118	0.000666	0.0662	2.44e-09	0.0756	0.00436	1.58e-28	1	1	0.64	5.13e-19	3.63e-16	0.322	0.0813	9.6e-07	0.0873	1.86e-17	0.0249	0.249	0.702	0.00956	0.000472	0.00605	2.8e-10	0.317	0.000287	0.000716	0.0883	0.0136	0.0647	0.0319	0.176	1.96e-10	0.156	0.78	0.226	0.0243	0.00165	0.0958	0.793	0.0276	0.00089	0.532	2.2e-18	0.00222	0.000287	0.694	0.0276
E028_Breast_variant_Human_Mammary_Epithelial_Cells_Breast_E028-DNase.hotspot.fdr0.01	0.47	0.0448	0.00619	0.0854	0.000867	0.0892	0.0685	9.35e-11	0.589	0.261	0.19	0.000613	0.00062	0.863	0.219	0.000224	0.21	0.0717	0.00173	0.249	0.039	0.263	0.0431	0.0814	0.00882	0.717	0.44	0.00608	0.202	0.00334	0.337	0.145	0.265	0.00156	0.0795	0.296	0.0433	0.0978	0.00539	0.943	0.107	0.351	0.0241	0.532	0.000195	0.0733	0.0109	0.0603	0.255
E003_H1_Cells_ES_Cell_E003-DNase.hotspot.fdr0.01	0.126	0.149	0.00639	0.101	0.00651	0.0756	0.00172	4.32e-11	0.017	0.0254	0.251	4.75e-06	0.000298	0.596	0.0719	0.00369	0.136	1.47e-05	0.00322	0.249	0.00696	0.00876	0.238	0.383	0.065	0.317	0.64	0.00681	0.0477	0.0402	0.786	0.000885	0.34	0.0028	0.422	0.78	0.0937	0.0262	0.000219	0.0664	0.0321	0.0366	0.000409	0.0947	0.021	0.284	0.0209	0.14	0.151
E004_H1_BMP4_Derived_Mesendoderm_Cultured_Cells_ES_Cell_E004-DNase.hotspot.fdr0.01	0.332	0.316	0.00952	0.035	0.000777	0.139	0.00507	5.51e-09	0.589	0.0427	1	1.34e-05	0.0131	0.649	0.345	0.00121	0.114	0.00883	0.0101	0.356	0.00132	0.0121	0.196	0.461	0.0309	0.537	0.547	0.0083	0.325	0.145	0.291	0.0239	0.379	0.007	0.365	0.813	0.0101	0.068	0.000147	0.383	0.0391	0.445	0.00852	0.148	0.000295	0.114	0.142	0.0646	0.0426
E005_H1_BMP4_Derived_Trophoblast_Cultured_Cells_ES_Cell_E005-DNase.hotspot.fdr0.01	0.0527	0.477	0.000492	0.0418	0.000622	0.211	0.127	3.34e-09	0.528	0.0309	1	0.000931	0.00122	0.617	0.212	0.027	0.114	0.00883	0.0465	0.215	0.0125	0.00551	0.828	0.416	0.288	0.66	0.402	0.0352	0.185	0.0933	0.174	0.00438	0.601	0.00105	0.365	0.78	0.0668	0.0248	0.000203	0.538	0.0411	0.0896	0.0548	0.0947	0.133	0.44	0.191	0.06	0.0436
E006_H1_Derived_Mesenchymal_Stem_Cells_ES_Cell_E006-DNase.hotspot.fdr0.01	0.047	0.106	0.174	8.49e-08	5.08e-07	0.0302	0.0663	2.35e-10	1	0.261	0.659	2.49e-09	0.00317	0.617	0.349	3.2e-06	0.0873	1.49e-07	0.00229	0.249	3.35e-08	0.0361	0.193	0.225	7.76e-06	0.693	0.561	0.0124	0.0917	0.0736	0.268	0.0968	0.265	0.131	0.0697	0.78	0.0437	0.0998	2.23e-12	0.404	0.000212	0.157	0.118	0.257	3.94e-06	0.325	0.0475	0.000364	0.00203
E007_H1_Derived_Neuronal_Progenitor_Cultured_Cells_ES_Cell_E007-DNase.hotspot.fdr0.01	0.206	0.00279	0.00359	0.00458	0.000324	0.0142	0.00161	1.15e-11	1	0.0254	0.251	4.61e-06	7.12e-06	0.334	0.00226	0.0933	0.114	0.00132	0.00368	0.215	9.23e-05	0.000629	0.312	0.716	0.434	0.0343	0.64	0.0014	0.295	0.00346	0.246	0.00336	0.176	0.0133	0.19	0.78	0.00515	0.00159	0.000148	0.025	0.00555	0.287	0.00089	0.244	0.194	0.273	0.00326	0.0061	0.152
E008_H9_Cells_ES_Cell_E008-DNase.hotspot.fdr0.01	0.601	0.0833	0.012	0.00195	0.00156	0.0892	0.00137	7.42e-10	0.0314	0.0318	0.322	1.29e-05	5.09e-05	0.617	0.089	0.00141	0.114	0.000554	0.0289	0.215	0.00243	0.0121	0.213	0.225	0.0929	0.472	0.774	0.0666	0.0546	0.0073	0.289	0.00422	0.439	0.0395	0.525	0.78	0.0794	0.0475	0.00585	0.00755	0.058	0.0549	0.00763	0.104	0.0006	0.239	0.0253	0.205	0.0436
E085_Fetal_Intestine_Small_Feta_Intestine_Small_E085-DNase.hotspot.fdr0.01	0.601	0.209	0.0098	0.00012	0.0315	0.0756	0.0631	1.23e-14	0.589	1	0.659	3.45e-05	0.0201	0.334	0.186	8.75e-06	0.214	0.00396	0.00779	0.0103	0.00125	0.0318	0.464	0.149	0.0514	0.537	0.64	0.0545	0.126	0.00202	0.156	0.062	0.00959	0.0253	0.234	0.622	0.0433	0.0968	0.0545	0.404	0.0773	0.0113	0.00098	0.532	0.00115	0.478	0.0561	0.0396	0.0108
E080_Fetal_Adrenal_Gland_Fetal_Adrenal_Gland_E080-DNase.hotspot.fdr0.01	0.047	0.102	0.000193	7.63e-05	0.0133	0.0448	0.0685	1.87e-17	0.589	0.261	0.397	5.73e-09	0.0115	0.617	0.0813	0.000153	0.143	3.71e-07	0.0471	0.242	1.49e-05	0.00668	0.464	0.411	0.0128	0.717	0.547	0.076	0.0477	0.00169	0.337	0.00358	0.0306	0.0112	0.417	1	0.0452	0.0564	7.86e-05	0.0958	0.0203	0.0113	0.000668	0.00553	0.000397	0.478	0.0781	0.0196	5.84e-05
E081_Fetal_Brain_Male_Fetal_Brain_E081-DNase.hotspot.fdr0.01	0.601	0.0448	0.012	0.111	0.754	0.125	0.046	1.65e-06	0.0937	0.261	1	0.0239	0.0406	0.617	0.186	0.816	0.455	0.463	0.014	0.215	0.396	0.069	0.816	0.594	0.177	0.00139	0.927	0.253	0.798	0.268	0.613	0.0529	0.569	0.248	0.257	1	0.341	0.0831	0.0184	0.025	0.00555	0.839	0.801	0.244	0.0157	0.885	0.0263	0.0061	0.514
E082_Fetal_Brain_Female_Fetal_Brain_E082-DNase.hotspot.fdr0.01	0.565	0.102	0.00887	0.0714	0.571	0.215	0.00705	4.41e-06	0.246	0.261	0.64	0.346	0.0568	0.919	0.0813	0.846	0.24	0.792	0.0234	0.249	0.282	0.17	0.489	0.716	0.35	9.61e-05	0.812	0.049	0.782	0.122	0.562	0.0164	0.488	0.575	0.241	1	0.154	0.0726	0.00136	0.102	0.0411	0.789	0.217	0.244	0.188	0.626	0.0174	0.022	0.0515
E083_Fetal_Heart_Fetal_Heart_E083-DNase.hotspot.fdr0.01	0.047	0.39	0.00198	5.92e-08	0.0352	0.101	0.00226	1.26e-12	0.428	0.0706	0.763	6.57e-09	0.0437	0.75	0.321	0.152	0.656	1.54e-05	0.00127	0.249	1.28e-06	0.00913	0.489	0.461	0.000484	0.693	0.64	0.243	0.217	0.0933	0.322	0.00132	0.298	0.0257	0.158	1	0.0079	0.193	6.43e-13	0.459	0.00636	8.72e-08	0.192	0.55	3.94e-06	0.325	0.191	0.0396	0.00203
E084_Fetal_Intestine_Large_Fetal_Intestine_Large_E084-DNase.hotspot.fdr0.01	0.614	0.238	0.044	0.000612	0.00747	0.149	0.188	4.22e-13	0.017	1	0.659	1.63e-05	0.00136	0.334	0.2	1.72e-05	0.0873	0.000552	0.0622	0.215	0.00136	0.112	0.489	0.225	0.0363	0.717	0.64	0.0321	0.137	0.00346	0.246	0.108	0.00959	0.00263	0.156	0.296	0.0433	0.0426	0.00599	0.538	0.454	0.0276	0.000147	0.532	0.00165	0.325	0.0174	0.297	0.00579
E086_Fetal_Kidney_Fetal_Kidney_E086-DNase.hotspot.fdr0.01	0.323	0.149	0.00191	0.000109	0.000232	0.235	0.00507	1.08e-13	0.154	0.261	0.64	4.64e-10	2.75e-05	0.367	0.22	0.000147	0.136	6.34e-09	2.16e-05	0.00451	0.000947	0.0169	0.464	0.225	0.00882	0.237	0.547	0.00627	0.0635	0.00183	0.289	1.48e-05	0.298	0.0253	0.156	1	0.0197	0.198	2.53e-08	0.544	0.00283	0.115	0.0001	0.244	1.79e-05	0.478	0.0109	0.0061	0.00215
E088_Fetal_Lung_Fetal_Lung_E088-DNase.hotspot.fdr0.01	0.00581	0.179	0.00659	2.17e-05	3.3e-07	0.139	0.122	3.09e-07	0.479	0.323	0.764	3.45e-05	2.75e-05	0.617	0.456	0.00521	0.257	4.53e-06	0.0006	0.151	1.31e-06	0.016	0.692	0.416	0.00833	0.717	0.547	0.00113	0.0763	0.0402	0.216	0.0232	0.309	0.0913	0.0795	0.846	0.00189	0.193	1.71e-26	0.404	0.00298	0.0549	0.00168	0.55	0.000775	0.389	0.0159	0.0061	0.0426
E090_Fetal_Muscle_Leg_Fetal_Muscle_Leg_E090-DNase.hotspot.fdr0.01	0.047	0.0889	0.0027	3.53e-09	4.72e-06	0.162	0.0391	6.98e-09	0.197	0.345	0.565	1.55e-06	4.97e-05	0.617	0.292	0.402	0.45	0.000171	5.21e-06	0.215	0.000174	0.112	0.464	0.225	0.00307	0.717	0.428	0.0297	0.476	0.0108	0.156	0.062	0.1	0.12	0.0795	1	0.00515	0.0789	2.11e-11	0.404	0.00164	0.00737	0.0344	0.203	0.000259	0.325	0.0995	0.00178	0.00224
E089_Fetal_Muscle_Trunk_Fetal_Muscle_Trunk_E089-DNase.hotspot.fdr0.01	0.164	0.149	0.00129	3.84e-07	4.81e-07	0.138	0.00507	1.13e-08	0.131	0.272	0.471	0.000124	1.04e-06	0.708	0.0813	0.068	0.526	0.000735	9.75e-05	0.242	0.000413	0.0257	0.344	0.187	0.0128	0.693	0.402	0.0185	0.252	0.00276	0.0789	0.0139	0.0951	0.146	0.365	1	0.00515	0.0248	4.57e-09	0.404	0.0111	0.0023	0.00859	0.548	0.000195	0.284	0.0561	0.0179	0.0276
E092_Fetal_Stomach_Fetal_Stomach_E092-DNase.hotspot.fdr0.01	0.121	0.106	0.00809	3.91e-09	0.000227	0.00665	0.00507	8.31e-19	0.589	0.261	0.669	8.65e-07	3.72e-06	0.334	0.2	0.000807	0.136	4.64e-07	2.16e-05	0.215	4.42e-07	0.000698	0.238	0.131	0.00882	0.717	0.547	0.0185	0.0635	0.00345	0.111	0.000193	0.0677	0.000103	0.257	0.846	0.000305	0.0249	2.92e-14	0.383	0.0718	0.000465	0.00096	0.548	3.06e-06	0.0682	0.026	0.0603	0.00332
E093_Fetal_Thymus_Fetal_Thymus_E093-DNase.hotspot.fdr0.01	0.115	0.149	0.000492	0.0769	4.81e-07	0.117	0.0079	1.97e-18	1	0.261	0.64	2.74e-10	3.67e-15	0.596	0.0813	3.2e-06	0.0873	3.71e-07	0.055	0.249	0.0122	0.0176	0.000172	0.00494	0.00509	0.113	0.000287	0.000716	0.00576	0.0495	0.00671	0.000103	0.298	0.00105	0.0697	0.559	0.0996	0.0248	0.000542	0.404	0.193	0.0276	0.00809	0.244	1.7e-08	6.67e-09	0.000287	0.205	0.0827
E094_Gastric_Gastric_E094-DNase.hotspot.fdr0.01	0.551	0.0568	0.000492	0.0134	0.00167	0.00665	0.0418	4.83e-16	0.53	1	1	0.00153	0.00491	0.334	0.22	0.00312	0.45	0.00189	0.014	0.343	0.00123	0.00668	0.195	0.416	0.0115	0.717	0.64	0.00146	0.137	0.00111	0.654	0.114	0.069	0.00339	0.536	0.296	0.147	0.0704	3.62e-09	0.652	0.155	0.00311	0.00333	0.532	0.000231	0.0682	0.338	0.0949	0.00311
E021_iPS_DF_6.9_Cells_IPS_cell_E021-DNase.hotspot.fdr0.01	0.551	0.439	0.00129	0.00233	0.000631	0.117	0.00161	2.22e-10	0.017	0.00114	0.251	6.46e-06	1.16e-05	0.64	0.056	0.0302	0.114	0.000554	0.0126	0.249	0.00145	0.00668	0.0272	0.225	0.0445	0.274	0.64	0.0136	0.0546	0.00202	0.562	1.87e-06	0.219	0.00133	0.383	0.466	0.0433	0.0248	0.000113	0.00755	0.0117	0.157	0.00168	0.0947	0.000269	0.234	0.0109	0.0621	0.513
E022_iPS_DF_19.11_Cells_IPS_cell_E022-DNase.hotspot.fdr0.01	0.255	0.0448	0.00377	0.00384	0.000251	0.109	0.00436	9.37e-12	0.017	0.213	0.251	5.82e-07	0.00062	0.763	0.056	0.0583	0.186	0.00151	0.00141	0.249	0.00136	0.00668	0.193	0.27	0.0309	0.472	0.64	0.0094	0.0992	0.0068	0.303	0.00366	0.265	0.0028	0.536	0.78	0.0287	0.0667	2.06e-05	0.0679	0.0411	0.115	0.00832	0.244	1.8e-05	0.175	0.00294	0.1	0.449
E017_IMR90_fetal_lung_fibroblasts_Cell_Line_Lung_E017-DNase.hotspot.fdr0.01	0.0022	0.209	0.00895	3.53e-09	0.000681	0.215	0.142	4.35e-08	0.246	0.261	0.64	0.000399	0.00837	0.493	0.22	0.00587	0.0873	0.000133	0.00261	0.249	1.13e-06	0.0694	0.53	0.316	7.76e-06	0.717	0.547	0.0255	0.372	0.0109	0.268	0.102	0.0609	0.156	0.0697	1	0.0207	0.193	2.44e-14	0.943	0.00235	0.188	0.0327	0.532	0.000106	0.396	0.349	0.00178	0.0675
E097_Ovary_Ovary_E097-DNase.hotspot.fdr0.01	0.047	0.0242	0.00198	3.53e-09	0.000112	0.0109	0.00224	5.95e-16	0.00281	0.0326	1	2.25e-08	0.00032	0.0679	0.22	0.00587	0.114	2.31e-07	8.92e-05	0.215	4.7e-08	0.00562	0.691	0.501	0.000696	0.683	0.561	0.0071	0.0198	0.00202	0.0647	0.00307	0.0133	0.00156	0.0951	0.78	0.011	0.0831	6.07e-14	0.14	0.00165	0.00433	0.00089	0.532	2.68e-07	0.0757	0.142	0.00306	2.27e-05
E098_Pancreas_Pancreas_E098-DNase.hotspot.fdr0.01	0.121	0.0556	0.000492	1.35e-07	0.000215	0.0185	0.137	4.16e-13	0.53	0.261	1	0.000909	0.00339	0.367	0.279	0.000272	0.24	8.69e-05	0.00921	0.215	0.000523	0.00876	0.213	0.461	0.00178	0.683	0.64	0.0016	0.0992	0.00104	0.319	0.0119	0.0133	0.0843	0.151	0.296	0.0087	0.193	1.19e-11	0.538	0.026	0.0276	0.000182	0.532	0.000104	0.108	0.338	0.0131	0.00357
E091_Placenta_Placenta_E091-DNase.hotspot.fdr0.01	0.137	0.0448	0.00682	0.00887	0.000234	0.121	0.0919	3.13e-15	0.589	0.261	0.669	0.000385	4.71e-06	0.596	0.199	0.000153	0.0873	0.00143	0.0931	0.249	3.48e-05	0.0249	0.195	0.261	0.000658	0.743	0.547	0.00334	0.122	0.00202	0.291	0.00366	0.0306	1.46e-05	0.0846	0.337	0.149	0.141	2.08e-07	0.544	0.026	0.191	0.00089	0.541	1.68e-06	0.114	0.0561	0.0417	0.00579
E100_Psoas_Muscle_Psoas_Muscle_E100-DNase.hotspot.fdr0.01	0.6	0.059	0.000712	1.06e-06	5.85e-05	0.0139	0.168	1.88e-14	0.53	1	0.322	0.000483	2.57e-06	0.736	0.52	9.9e-05	0.196	0.000133	9.75e-05	0.333	7.1e-07	0.00668	0.195	0.716	0.000231	0.717	0.64	0.00177	0.0341	0.00104	0.337	0.000439	0.0458	0.0462	0.0795	0.78	0.0712	0.0243	6.63e-05	0.404	0.0283	0.0245	0.000695	0.532	3.44e-05	0.389	0.123	0.061	0.232
E055_Foreskin_Fibroblast_Primary_Cells_skin01_Skin_E055-DNase.hotspot.fdr0.01	0.00748	0.0556	0.00887	5.92e-08	1.82e-05	0.109	0.027	2.35e-11	0.369	0.0522	0.195	5.64e-07	0.000685	0.367	0.174	0.0193	0.182	4.42e-05	5.21e-06	0.249	1.51e-07	0.0243	0.401	0.587	0.000219	0.693	0.547	0.0124	0.156	0.0073	0.439	0.0319	0.069	0.013	0.0795	0.67	0.00515	0.121	3.43e-08	0.787	0.00298	0.191	0.0249	0.541	0.000249	0.389	0.103	0.0131	0.00494
E056_Foreskin_Fibroblast_Primary_Cells_skin02_Skin_E056-DNase.hotspot.fdr0.01	0.00581	0.0448	0.00659	3.53e-09	0.000777	0.155	0.00436	7.26e-13	0.0969	0.261	0.19	1.79e-07	0.00437	0.49	0.2	0.0015	0.0873	7.47e-06	5.21e-06	0.242	2.22e-05	0.0164	0.213	0.488	7.75e-07	0.717	0.64	0.076	0.156	0.00346	0.342	0.0799	0.146	0.0257	0.0795	0.296	0.011	0.109	3.1e-08	0.723	0.00854	0.0276	0.00252	0.532	0.000104	0.885	0.0475	0.0396	0.0675
E057_Foreskin_Keratinocyte_Primary_Cells_skin02_Skin_E057-DNase.hotspot.fdr0.01	0.551	0.0329	0.0116	0.01	0.0112	0.207	0.0919	3.82e-11	0.0392	0.272	0.454	0.00504	0.00461	0.763	0.0813	0.000593	0.117	0.392	2.16e-05	0.249	0.0755	0.373	0.0446	0.17	0.00269	0.717	0.547	0.0274	0.586	0.00745	0.654	0.139	0.697	0.0132	0.0795	0.337	0.0792	0.0667	0.00309	0.866	0.103	0.0618	0.00287	0.331	0.00108	0.00927	0.0109	0.0891	0.288
E059_Foreskin_Melanocyte_Primary_Cells_skin01_Skin_E059-DNase.hotspot.fdr0.01	0.47	0.667	0.0025	0.000575	0.0208	0.092	0.00436	6.24e-11	0.658	0.272	0.00877	4.37e-08	0.000215	0.493	0.317	0.000807	0.00708	0.00948	0.0126	0.147	0.00145	0.0164	0.53	0.383	0.00307	0.717	0.28	0.00627	0.325	0.0495	0.174	0.145	0.124	0.0257	0.298	0.624	0.000305	0.115	0.000173	0.404	0.028	0.332	0.384	0.532	3.37e-05	0.18	0.0475	0.0131	0.00698
E109_Small_Intestine_Small_Intestine_E109-DNase.hotspot.fdr0.01	1	0.0837	0.0417	0.000194	0.000668	0.0117	0.188	2.28e-17	0.017	1	1	0.000294	8.48e-06	0.0828	0.186	2.17e-08	0.0873	0.00396	0.0851	0.215	0.0418	0.0124	0.0447	0.0814	0.0334	0.717	0.409	0.000742	0.0198	0.00195	0.291	0.0051	0.00191	0.000134	0.0795	0.00183	0.0433	0.0913	0.0019	0.552	0.446	0.0113	0.000147	0.532	3.66e-07	0.00256	0.0321	0.466	0.0436
[truncated: 120 more columns]
