# Supplementary material for: Integrative analysis of 3604 GWAS reveals multiple novel cell type-specific regulatory associations
Source: Genome Biol. 2022 Jan 7;23:13. doi: 10.1186/s13059-021-02560-3 (PMC8742386; doi:10.1186/s13059-021-02560-3)
Supplement: Supplementary file 4 — Additional file 4: Table S3. ENCODE DNase I hotspot FORGE2 GWAS catalogue analysis results (q-values). [file 13059_2021_2560_MOESM4_ESM.xlsx]

## Sheet: sig.sites.encode
Table S3: ENCODE DNase I hotspot FORGE2 GWAS catalog analysis results (q-values):
Cell_Tissue_File	LDL_cholesterol	Monocyte_percentage_of_white_cells	Plasma_parathyroid_hormone_levels	Type_2_diabetes_adjusted_for_BMI	Osteoarthritis_of_the_hip_or_knee	DNA_methylation_variation_age_effect	Acute_lymphoblastic_leukemia_B-cell_precursor	Cerebrospinal_AB1-42_levels_in_normal_cognition	Asthma_childhood_onset	Neutrophil_count	Cerebrospinal_fluid_AB1-42_levels	Immature_fraction_of_reticulocytes	Ulcerative_colitis	Platelet_count	Respiratory_diseases	Sulfasalazine-induced_agranulocytosis	Self-reported_allergy	Cognitive_performance_MTAG	Sum_basophil_neutrophil_counts	Ovarian_cancer	Immune_reponse_to_smallpox_secreted_IL-2	Estradiol_plasma_levels_breast_cancer	Neutrophil_percentage_of_granulocytes	Immune_reponse_to_smallpox_secreted_TNF-alpha	Adolescent_idiopathic_scoliosis	Lean_body_mass	Waist-to-hip_ratio_adjusted_for_BMI_additive_genetic_model	Sum_eosinophil_basophil_counts	Granulocyte_count	Medication_use_drugs_used_in_diabetes	Neutrophil_percentage_of_white_cells	Blond_vs._brownblack_hair_color	Waist-to-hip_ratio_adjusted_for_BMI_adjusted_for_smoking_behaviour	Urate_levels	Male-pattern_baldness	Psoriatic_arthritis	Granulocyte_percentage_of_myeloid_white_cells	Medication_use_HMG_CoA_reductase_inhibitors	Plateletcrit	Inflammatory_bowel_disease	Low_tan_response	Sum_neutrophil_eosinophil_counts	Hematocrit	N-glycan_levels	Atrial_fibrillation	Early_spontaneous_preterm_birth	Blond_vs_non-blond_hair_color	Lifespan	Response_to_anti-retroviral_therapy_ddId4T_in_HIV-1_infection_Grade_3_peripheral_neuropathy
HTR8svn_Blastula_wgEncodeOpenChromDnaseHtr8AlnAllReps.30000000.twopass.merge150.wgt10.zgt2.wig	0.539	6.94e-05	0.278	0.878	0.517	0.0832	1	0.516	0.0527	0.187	0.0292	0.261	0.0739	0.000878	0.0552	0.0476	0.0443	0.998	0.0774	0.198	1	0.596	8.64e-06	1	0.927	0.896	0.936	0.000294	0.168	0.0932	0.0127	0.101	0.109	0.00566	0.334	9.95e-06	1.61e-05	0.0597	0.106	0.000898	0.122	0.0998	0.11	0.00952	0.0435	0.37	0.0266	1	1
Adult_CD4+_Blood_Adult_Th0_AllReps.30000000.twopass.merge150.wgt10.zgt2.wig	0.0169	6.32e-09	0.0235	0.0401	0.751	0.000241	0.529	0.277	1.28e-05	0.163	0.00664	0.0156	0.000452	7.49e-07	3.6e-05	1	0.2	0.998	0.0465	0.153	0.0101	0.301	9.52e-10	0.633	0.00545	0.862	0.298	4.02e-07	0.238	0.02	0.0567	0.0284	0.807	0.0816	0.0231	2.04e-05	1.64e-10	0.0761	5.22e-05	6.41e-08	0.000253	0.131	0.0142	0.0355	0.00446	0.291	0.00756	0.677	0.45
CD14+_Blood_CD14-DS18065.hg19.twopass.merge150.wgt10.zgt2.wig	0.298	1.69e-29	0.0235	0.18	0.225	0.0041	1	0.00117	0.000722	1.65e-07	0.00328	0.000523	4.12e-08	1.74e-15	0.000343	1	0.0131	0.998	1.99e-10	0.55	0.662	1	1.08e-11	1	0.894	0.862	0.307	7.08e-09	3.09e-08	0.000826	4.41e-09	0.00114	0.106	0.0309	0.00491	0.000454	2.11e-33	0.0266	3.33e-12	1.08e-13	0.00827	6.39e-11	0.0864	0.416	0.0318	0.37	0.204	1	0.0407
CD20+_Blood_CD20-DS17541.hg19.twopass.merge150.wgt10.zgt2.wig	0.104	5.26e-14	0.0961	0.577	0.0873	0.0569	1	0.517	0.000209	0.102	0.00404	0.00379	1.33e-05	1.04e-09	0.000343	0.0827	0.00287	0.998	0.0212	0.243	1	1	1e-06	1	0.803	0.896	0.956	1.49e-08	0.0976	0.0326	0.000915	0.00844	0.199	0.0956	0.313	8.85e-05	4.16e-18	0.0882	5.93e-08	1.26e-09	0.00312	0.0331	0.0321	0.0355	0.0488	0.37	0.207	1	0.487
CD34+_Blood_CD34-DS16814.hg19.twopass.merge150.wgt10.zgt2.wig	0.324	5.63e-15	0.00325	0.952	0.52	0.0668	0.109	0.277	0.00045	3.82e-05	0.00202	1.07e-06	1.18e-05	1.94e-24	0.000208	0.0885	0.0199	0.874	8.98e-06	0.249	1	0.649	5.16e-11	1	0.927	0.862	0.956	2.14e-11	2.24e-05	0.00872	5.19e-06	0.0129	0.0945	0.0551	0.000537	0.000473	2.51e-17	0.0206	1.24e-20	6.23e-15	0.0015	1.66e-05	0.0617	0.416	0.00829	0.37	0.0338	1	1
CLL_Blood_wgEncodeOpenChromDnaseCllAlnAllReps.30000000.twopass.merge150.wgt10.zgt2.wig	0.24	1.52e-08	0.0081	0.0549	0.841	0.183	1	0.516	0.0267	0.35	0.0429	0.0687	0.0232	0.000141	0.0123	1	0.31	0.998	0.114	0.346	0.584	0.00553	6.42e-05	0.633	0.544	0.862	0.956	0.00354	0.231	0.117	0.021	0.0882	0.292	0.426	0.197	0.0566	1.55e-08	0.187	0.000758	7.94e-05	0.0865	0.104	0.109	0.225	0.0705	0.278	0.173	0.677	0.366
CMK_Blood_CMK-DS12393.twopass.merge150.wgt10.zgt2.wig	0.115	1.98e-08	0.561	0.291	0.737	0.00887	1	0.277	0.0187	0.00117	6.12e-05	1.44e-06	0.0145	1.94e-24	0.0324	0.266	0.0743	0.998	1.02e-05	0.488	0.662	0.604	2.83e-10	1	0.821	0.862	0.895	2.96e-11	3.55e-05	0.0612	5.19e-06	0.318	0.31	0.00809	0.0778	0.0251	1.23e-11	0.0353	2.79e-17	6.45e-06	0.000157	5.76e-05	0.11	0.0225	0.0262	0.37	0.167	1	1
GM06990_Blood_GM06990-DS7748.twopass.merge150.wgt10.zgt2.wig	0.588	1.99e-12	0.0237	0.834	0.123	0.126	0.938	0.082	5.64e-06	0.101	0.122	0.0832	8.87e-05	3.35e-09	2.46e-05	0.302	0.0102	0.998	0.00867	0.237	1	0.596	3.21e-11	1	0.89	0.896	0.956	5.09e-07	0.0976	0.00648	1.07e-05	0.016	0.179	0.154	0.00554	0.00845	1.95e-16	0.215	1.02e-05	2.38e-08	0.000343	0.0246	0.0635	0.0355	0.174	0.37	0.143	1	0.469
GM12864_Blood_GM12864-DS12431.twopass.merge150.wgt10.zgt2.wig	0.242	4.41e-10	0.0962	0.888	0.0832	0.131	0.324	0.516	0.00682	0.109	0.00603	0.193	0.00123	3.61e-06	0.000858	0.246	0.197	0.998	0.0191	0.529	0.338	0.604	9.95e-11	1	0.585	0.862	0.956	5.99e-08	0.0976	0.0823	0.00172	0.0177	0.641	0.182	0.0583	0.0102	4.14e-11	0.39	0.0193	3.17e-09	0.0172	0.0287	0.0164	0.0799	0.223	0.37	1	1	0.148
GM12865_Blood_GM12865-DS12436.twopass.merge150.wgt10.zgt2.wig	0.353	1.46e-08	0.113	0.891	0.0873	0.0405	0.357	0.516	7.67e-05	0.212	0.00291	0.0583	0.000452	8.09e-07	0.000481	0.304	0.0954	0.998	0.0565	0.198	0.678	1	3.82e-09	1	0.358	1	0.987	2e-07	0.237	0.0434	0.00105	0.00533	0.484	0.0271	0.00823	0.0116	6.83e-10	0.293	8.54e-05	3.84e-08	0.00312	0.0834	0.139	0.0346	0.346	0.37	0.0338	1	0.158
GM12878_Blood_GM12878-all.twopass.merge150.wgt10.zgt2.wig	0.225	3.89e-09	0.109	0.941	0.12	0.00887	0.0481	0.314	4.59e-05	0.181	0.00147	0.00162	0.00212	4.81e-09	0.00632	0.111	0.000152	0.998	0.0653	0.179	0.688	0.445	4.06e-10	0.743	0.585	0.896	0.956	2.13e-07	0.237	0.0385	0.011	0.185	0.082	0.32	0.0307	0.00323	1.5e-08	0.202	2.1e-07	1.75e-06	0.000938	0.0944	0.033	0.0419	0.0731	0.397	0.0446	0.762	0.245
GM12891_Blood_wgEncodeOpenChromDnaseGm12891AlnAllReps.30000000.twopass.merge150.wgt10.zgt2.wig	0.0176	4.61e-11	0.0334	0.00201	0.716	8.63e-05	0.109	0.277	0.0049	0.0359	0.00157	0.0263	0.00346	5.37e-08	0.00174	1	0.00958	0.998	0.00598	0.0642	0.582	0.198	3.09e-08	0.633	0.412	0.00476	0.132	0.000113	0.0835	0.00844	2.65e-05	0.00857	0.48	0.00168	0.0329	0.000762	1.46e-08	0.0414	0.000175	1.11e-06	0.0385	0.0154	0.0063	0.311	0.00602	0.37	0.0216	0.019	0.0588
GM12892_Blood_wgEncodeOpenChromDnaseGm12892AlnAllReps.30000000.twopass.merge150.wgt10.zgt2.wig	0.00438	6.45e-12	0.0399	0.000139	0.521	0.0012	0.109	0.103	0.00614	0.0359	0.0055	0.00162	0.0136	7.79e-08	0.00829	0.00174	0.0335	0.874	0.0156	0.124	4.74e-05	0.198	3.13e-08	0.00541	0.585	0.384	0.157	2.12e-05	0.147	0.0151	0.00147	0.288	0.482	0.00451	0.00428	0.000335	1.62e-09	0.0646	0.000175	4.28e-08	0.06	0.0331	0.000104	0.0322	0.0482	0.37	0.00385	0.019	0.276
GM18507_Blood_wgEncodeOpenChromDnaseGm18507AlnAllReps.30000000.twopass.merge150.wgt10.zgt2.wig	0.133	1.55e-06	0.569	0.316	0.263	0.674	0.305	0.516	0.00107	0.163	0.0884	0.109	0.000156	9.42e-08	0.00164	1	0.0365	0.998	0.0199	0.124	0.338	0.0561	3.21e-11	1	0.358	0.896	0.956	1.82e-05	0.231	0.083	0.00285	0.0649	0.31	0.0137	0.0104	0.0204	3.09e-08	0.138	1.76e-05	3.56e-09	0.0756	0.0834	0.00818	0.179	0.0358	0.278	0.179	1	0.411
GM19238_Blood_wgEncodeOpenChromDnaseGm19238AlnAllReps.30000000.twopass.merge150.wgt10.zgt2.wig	0.0252	5.37e-09	0.141	0.15	0.481	0.000858	0.109	0.103	0.000722	0.0293	0.0297	0.0232	0.00581	8.22e-07	0.000138	0.19	0.00958	0.874	0.000327	0.256	0.31	0.592	7.84e-07	0.00541	0.77	0.896	0.462	0.000334	0.00877	0.02	6.13e-05	0.346	0.428	0.0185	0.00447	0.00231	7.7e-08	0.0882	1.42e-05	1.49e-06	0.000182	0.00132	0.121	0.0598	0.0192	0.37	0.027	1	0.385
GM19239_Blood_wgEncodeOpenChromDnaseGm19239AlnAllReps.30000000.twopass.merge150.wgt10.zgt2.wig	0.0169	4.66e-10	0.036	0.204	0.175	0.00352	0.369	0.516	0.000651	0.0334	0.0139	0.0154	0.00488	2.54e-05	0.000838	0.0324	0.466	0.874	0.00618	0.153	0.0297	0.221	4.01e-07	1	0.513	0.505	0.184	0.000138	0.0522	0.157	7.11e-05	0.0119	0.172	0.00833	0.0128	0.0368	3.39e-09	0.123	4.24e-06	3.64e-06	0.126	0.005	0.00918	0.102	0.00829	0.278	0.0252	0.677	1
GM19240_Blood_wgEncodeOpenChromDnaseGm19240AlnAllReps.30000000.twopass.merge150.wgt10.zgt2.wig	0.0799	7.52e-06	0.185	0.0311	0.747	0.0019	0.445	0.277	0.00817	0.122	0.108	0.0423	0.0679	1.2e-06	0.000481	0.0133	0.191	0.998	0.0127	0.205	0.0508	0.604	8.64e-06	0.633	0.0421	0.862	0.132	7.62e-05	0.137	0.0095	0.00285	0.0798	0.484	0.0185	0.0155	0.00478	2.28e-07	0.0611	0.00164	1.79e-05	0.0172	0.0465	0.00859	0.0851	0.0354	0.37	0.0332	1	0.422
HL-60_Blood_HL60-DS11809.twopass.merge150.wgt10.zgt2.wig	0.0349	5.39e-21	0.141	0.0687	0.487	0.29	1	0.0306	0.00571	3.82e-05	0.0003	0.00379	6.91e-06	3.97e-15	0.0315	0.138	0.238	0.874	1.26e-06	0.249	1	1	3.26e-09	0.682	0.927	0.873	0.956	2.96e-11	3.14e-06	0.00372	4.41e-09	0.144	0.106	0.155	0.0235	0.00422	1.06e-21	0.0082	1.72e-13	9.74e-10	0.0708	1.54e-06	0.0886	0.224	0.212	0.37	0.202	0.762	0.531
Jurkat_Blood_Jurkat-DS12659.twopass.merge150.wgt10.zgt2.wig	0.203	4.68e-07	0.344	1	0.517	0.0367	0.109	0.277	0.00471	0.0921	0.00521	0.123	0.015	6.85e-07	0.000135	0.105	0.296	0.998	0.0465	0.582	0.688	1	3.82e-09	1	0.358	0.862	0.987	8.62e-08	0.1	0.241	0.000144	0.0882	0.847	0.254	0.563	0.0269	7.37e-09	0.263	8.53e-05	8.29e-07	0.0614	0.0559	0.508	0.102	0.0376	0.278	0.22	1	0.491
K562_Blood_K562-all.twopass.merge150.wgt10.zgt2.wig	0.353	8.21e-08	0.0788	0.74	0.354	0.0186	0.237	0.413	0.0256	0.163	0.0187	2.34e-09	0.0196	1.66e-12	0.0109	1	0.0102	0.998	0.0657	0.335	0.584	0.563	4.14e-08	1	0.77	0.896	0.956	4.42e-09	0.237	0.134	0.0341	0.0999	0.19	0.0246	0.00582	0.00346	5.65e-07	0.419	8.74e-10	7.06e-06	0.0285	0.126	0.0321	0.134	0.0294	0.37	0.0645	1	0.151
NB4_Blood_NB4-DS12543.twopass.merge150.wgt10.zgt2.wig	0.207	1.51e-22	0.115	0.395	0.481	0.00663	1	0.277	0.0695	0.00191	0.00295	0.0198	0.000776	1.2e-10	0.00787	0.0757	0.0102	0.874	1.02e-05	0.198	0.678	1	1.17e-10	1	0.919	0.896	0.462	1.2e-10	0.00124	0.0499	8.46e-06	0.000168	0.0876	0.0141	0.000152	0.000467	7.63e-27	0.22	2.1e-07	3.33e-09	0.000274	0.000648	0.252	0.00952	0.0216	0.37	0.00544	1	0.152
Th1_Blood_hTH1-all.twopass.merge150.wgt10.zgt2.wig	0.298	1.03e-10	0.169	0.712	0.214	0.138	0.00776	0.304	0.000189	0.314	0.0129	0.00162	0.00123	3.33e-11	2.46e-05	0.0871	0.00375	0.998	0.121	0.501	0.688	0.356	1.03e-11	1	0.358	0.896	0.919	1.56e-12	0.439	0.0434	0.0079	0.00185	0.0264	0.124	0.00226	0.00346	2.59e-09	0.393	5.93e-08	8.4e-08	0.00531	0.22	0.0297	0.179	0.0845	0.37	0.038	0.762	0.0588
Th2_Blood_hTH2-DS7842.twopass.merge150.wgt10.zgt2.wig	0.581	1.99e-12	0.0238	0.577	0.69	0.434	0.0481	0.277	9.49e-06	0.159	0.0139	0.0553	1.18e-05	3.03e-06	1.58e-09	0.0757	0.0365	0.874	0.0231	0.432	1	1	1.98e-15	1	0.6	0.896	0.956	1.41e-11	0.239	0.0395	0.000915	0.00428	0.345	0.00833	0.0235	0.000466	1.92e-12	0.161	0.00217	3.3e-11	0.0179	0.126	0.0321	0.0397	0.0071	0.37	0.167	1	0.00693
AoAF_Blood_vessel_AoAF-DS13523.twopass.merge150.wgt10.zgt2.wig	0.826	0.00218	0.327	1	0.214	0.272	1	0.525	0.00173	0.164	0.00147	0.00965	0.101	1.89e-05	0.126	0.111	0.0954	0.998	0.0404	0.205	0.688	1	2.36e-05	1	0.919	0.896	0.956	8.51e-05	0.246	0.02	0.164	0.0169	0.0216	0.0369	0.00431	0.0049	0.00077	0.0475	8.53e-05	8.7e-07	0.117	0.0842	0.394	0.416	0.00321	0.37	0.0338	1	0.542
AoSMC_Blood_vessel_wgEncodeOpenChromDnaseAosmcSerumfreeAlnAllReps.30000000.twopass.merge150.wgt10.zgt2.wig	0.62	0.0143	0.0307	0.879	0.481	0.511	1	1	0.0913	0.164	0.000186	0.169	0.0114	8.24e-06	0.0401	1	0.0966	0.998	0.0591	0.546	1	0.649	0.000347	0.633	0.913	0.833	0.987	0.00501	0.237	0.0434	0.255	0.00347	0.00439	0.0376	0.137	0.000965	0.0129	0.169	0.000443	3.53e-06	0.575	0.0834	0.726	0.416	0.00453	0.37	0.207	1	0.541
HBMEC_Blood_vessel_HBMEC-DS13817.twopass.merge150.wgt10.zgt2.wig	0.353	0.0011	0.449	0.986	0.0564	0.732	1	0.332	0.0211	0.209	0.0106	0.00193	0.0305	2e-06	0.045	0.187	0.199	0.998	0.0749	0.305	0.772	0.259	3.26e-05	1	0.803	0.862	0.956	0.000149	0.332	0.0982	0.223	0.00178	0.0588	0.00267	0.0028	0.000312	0.000343	0.115	0.00135	1.58e-07	0.24	0.131	0.407	0.131	0.0108	0.397	0.00875	1	0.611
HMVEC-dAd_Blood_vessel_HMVEC_dAd-DS12957.hg19.twopass.merge150.wgt10.zgt2.wig	0.0349	0.00017	0.036	0.276	0.783	0.044	1	0.277	0.0094	0.0383	0.00713	0.142	0.268	8.32e-11	0.0409	0.00167	0.601	0.998	0.00339	0.12	1	0.592	6.23e-05	0.633	0.358	1	0.206	0.00163	0.0541	0.0796	0.000174	0.00945	0.409	0.0942	0.00124	0.00149	0.000688	0.0267	3.66e-05	0.000256	0.103	0.0124	0.0325	0.182	0.0134	0.37	0.183	1	1
HMVEC-dBl-Ad_Blood_vessel_HMVEC_dBlAd-DS13337.twopass.merge150.wgt10.zgt2.wig	0.117	8.38e-07	0.109	0.318	0.214	0.0627	1	0.277	0.000704	0.0413	0.00295	0.0691	0.0439	5.89e-09	0.00198	0.0869	0.363	0.998	0.00855	0.124	0.687	0.649	2.2e-06	1	0.545	0.896	0.956	0.00026	0.0541	0.0796	0.00777	0.0882	0.0248	0.0864	0.00615	0.0038	2.68e-07	0.117	4e-05	0.00139	0.117	0.0145	0.174	0.416	0.00934	0.37	0.207	1	1
HMVEC-dBl-Neo_Blood_vessel_HMVEC_dBlNeo-DS13242.twopass.merge150.wgt10.zgt2.wig	0.27	0.000353	0.0788	0.986	0.532	0.236	1	0.322	0.0049	0.0506	0.00844	0.00965	0.137	4.21e-09	0.00412	0.0476	0.326	0.998	0.0231	0.124	1	1	4.8e-05	1	0.821	0.932	0.987	0.00134	0.156	0.0434	0.0431	0.029	0.0327	0.0551	0.0231	0.0525	3.89e-05	0.0312	0.000159	0.000135	0.149	0.0331	0.407	0.484	0.0108	0.37	0.261	1	1
HMVEC-dLy-Ad_Blood_vessel_HMVEC_dLyAd-DS13261.twopass.merge150.wgt10.zgt2.wig	0.0691	0.0011	0.54	0.834	0.377	0.451	1	0.277	0.0421	0.011	0.00161	0.00548	0.19	7.68e-08	0.0917	0.0167	0.464	0.998	0.000136	0.243	1	1	3.09e-05	0.633	0.412	1	0.956	5.35e-05	0.0144	0.0387	0.00416	0.662	0.31	0.325	0.147	0.013	1.69e-05	0.0975	1.33e-05	0.000416	0.24	0.00079	0.43	0.654	0.0376	0.37	1	1	1
HMVEC-dLy-Neo_Blood_vessel_HMVEC_dLyNeo-DS13150.twopass.merge150.wgt10.zgt2.wig	0.133	0.00047	0.109	0.675	0.214	0.0254	1	0.277	0.0187	0.0334	0.00328	0.0451	0.22	5.32e-09	0.132	0.0818	0.363	0.998	0.000824	0.198	0.678	0.624	0.000198	1	0.379	0.896	0.956	0.00358	0.0671	0.0805	0.0179	0.0628	0.117	0.175	0.0325	0.00346	0.000163	0.176	0.000134	0.000507	0.351	0.0154	0.308	0.416	0.0178	0.37	0.204	1	1
HMVEC-dNeo_Blood_vessel_HMVEC_dNeo-DS12937.twopass.merge150.wgt10.zgt2.wig	0.107	6.82e-05	0.0307	0.877	0.474	0.612	1	0.277	0.000704	0.0274	0.00184	0.0173	0.0679	1.72e-09	0.00694	0.0152	0.543	0.998	0.00116	0.12	1	0.604	7.51e-08	1	0.446	0.896	0.848	0.00032	0.0541	0.0158	0.0127	0.225	0.185	0.14	0.000869	0.16	1.83e-05	0.0251	2.28e-05	0.000276	0.165	0.0209	0.346	0.398	0.119	0.37	1	1	1
HMVEC-LBl_Blood_vessel_HMVEC_LBl-DS13372.twopass.merge150.wgt10.zgt2.wig	0.554	0.000285	0.148	1	0.0692	0.143	1	0.3	0.0267	0.0293	0.0145	0.123	0.0216	8.29e-11	0.024	0.374	0.296	0.998	0.0117	0.237	1	0.652	2.63e-06	1	0.545	0.896	0.956	0.00548	0.147	0.132	0.0417	0.0319	0.0979	0.139	0.049	0.00253	0.000879	0.177	2.66e-05	3.62e-06	0.163	0.0292	0.215	0.684	0.0956	0.37	0.038	1	1
HMVEC-LLy_Blood_vessel_HMVEC_LLy-DS13185.twopass.merge150.wgt10.zgt2.wig	0.112	0.00485	0.106	0.888	0.481	0.144	1	0.277	0.0106	0.0271	0.00314	0.00171	0.144	1.03e-09	0.0733	0.0927	0.577	0.998	0.000824	0.322	1	1	7.06e-05	0.633	0.379	1	0.956	0.000717	0.0246	0.0387	0.0393	0.0923	0.199	0.0942	0.00428	0.0129	0.00104	0.115	2.1e-07	2.32e-05	0.218	0.0043	0.0767	0.683	0.0243	0.37	1	1	1
HPAEC_Blood_vessel_HPAEC-DS12916.hg19.twopass.merge150.wgt10.zgt2.wig	0.138	0.000265	0.629	0.878	0.543	0.666	0.305	0.516	0.00395	0.0693	0.00383	0.442	0.0739	3.39e-05	0.0187	0.244	0.613	0.998	0.0231	0.546	0.0508	0.592	5.34e-06	1	0.358	0.505	0.744	0.0276	0.0834	0.0507	0.0548	0.0558	0.48	0.0367	0.137	0.00253	1.61e-05	0.238	0.000755	0.000898	0.655	0.0572	0.095	0.683	0.00453	0.278	1	1	0.469
HPAF_Blood_vessel_HPAF-DS13411.twopass.merge150.wgt10.zgt2.wig	0.298	2.91e-05	0.144	0.715	0.487	0.324	1	0.277	0.0053	0.0401	0.00404	0.0263	0.0532	2.74e-09	0.0917	0.0247	0.107	0.998	0.00841	0.208	0.688	0.649	2.02e-07	0.633	0.927	0.833	0.895	0.00051	0.0293	0.19	0.0279	0.00366	0.00439	0.0122	0.0028	0.000566	3.7e-06	0.0616	5.68e-07	6.88e-07	0.131	0.0108	0.438	0.683	0.00321	0.37	0.223	1	0.242
HUVEC_Blood_vessel_HUVEC-all.twopass.merge150.wgt10.zgt2.wig	0.526	1.18e-06	0.146	0.952	0.00107	0.201	0.185	0.416	0.000873	0.209	0.0359	0.00875	0.00377	3.96e-11	0.000135	0.215	0.00375	0.998	0.0376	0.309	0.338	0.563	2.98e-10	1	0.412	0.896	0.956	2.4e-05	0.322	0.0168	0.0079	0.145	0.0144	0.214	0.0326	0.0754	2.22e-06	0.177	3.33e-09	4.12e-07	0.06	0.148	0.102	0.416	0.033	0.37	0.0645	1	0.38
Osteobl_Bone_wgEncodeOpenChromDnaseOsteoblAlnAllReps.30000000.twopass.merge150.wgt10.zgt2.wig	0.271	6.64e-08	0.0583	0.0311	0.932	0.000288	0.735	0.325	0.0109	0.187	0.00405	0.00345	0.0679	4.46e-06	0.0257	0.0386	0.326	0.998	0.0825	0.11	0.693	0.198	0.000954	0.667	0.513	0.896	0.0867	0.119	0.24	0.0172	0.0127	0.00356	0.164	0.0437	0.018	0.000328	8.14e-07	0.104	2.53e-05	0.0125	0.0233	0.0834	0.00647	0.299	0.0253	0.347	0.0446	0.762	0.037
BE2_C_Brain_BE_2_C-DS14625.twopass.merge150.wgt10.zgt2.wig	0.61	0.0418	0.646	0.318	0.527	0.16	1	1	0.121	0.646	0.00352	0.00116	0.698	6.73e-09	0.0085	0.0167	0.264	0.874	0.242	0.205	0.678	0.622	0.000856	1	0.827	0.862	0.956	0.0677	0.541	0.0253	0.00973	0.0976	0.0979	0.0109	0.149	0.00241	0.0198	0.195	0.000104	0.00871	0.0744	0.262	0.158	0.207	0.00829	0.278	0.0307	1	1
Gliobla_Brain_wgEncodeOpenChromDnaseGlioblaAlnAllReps.30000000.twopass.merge150.wgt10.zgt2.wig	0.21	0.00304	0.0307	0.154	0.873	0.00879	1	1	0.0334	0.21	0.0286	0.0388	0.288	1.1e-07	0.0565	0.000317	0.128	0.998	0.326	0.124	0.343	0.627	0.000464	0.633	0.473	0.872	0.442	0.00602	0.411	0.0431	0.0905	0.386	0.233	0.00451	0.143	8.85e-05	0.000149	0.0266	0.0361	0.00134	0.0192	0.131	0.033	0.0322	0.0178	0.37	0.0338	1	0.0407
Medullo_Brain_wgEncodeOpenChromDnaseMedulloAlnAllReps.30000000.twopass.merge150.wgt10.zgt2.wig	0.0169	1.11e-05	0.145	0.834	0.923	0.00641	1	0.325	0.483	0.131	0.00734	0.123	0.144	5.78e-06	0.0109	0.126	0.979	0.998	0.0422	0.0642	0.241	0.413	0.000381	0.0419	0.379	0.787	0.247	0.000139	0.178	0.45	0.00047	0.284	0.63	0.00168	0.117	0.00668	5.99e-05	0.322	0.0113	0.0207	0.0685	0.0633	0.0641	0.109	0.0243	0.37	0.038	0.768	0.0694
SK-N-MC_Brain_SK_N_MC-DS14408.twopass.merge150.wgt10.zgt2.wig	0.69	0.00361	0.07	1	0.469	0.666	0.941	1	0.259	0.269	0.0122	0.106	0.335	0.00107	0.0409	0.575	0.326	0.874	0.216	0.346	1	1	0.00252	0.744	0.913	0.932	1	0.0107	0.411	0.925	0.405	0.284	0.00439	0.566	0.00148	0.0922	0.00603	0.466	0.00265	0.0147	0.188	0.354	0.735	0.683	0.808	0.371	0.214	1	1
SK-N-SH_Brain_SKNSH-DS8482.twopass.merge150.wgt10.zgt2.wig	0.0169	0.00157	0.33	0.00229	0.0832	0.0307	1	0.322	0.00531	0.119	0.00295	0.00193	0.378	3.61e-05	0.00477	0.0314	0.326	0.000541	0.0208	0.544	0.502	1	1.05e-05	0.382	0.919	1	0.442	0.00518	0.0679	0.129	0.00107	0.0169	0.497	0.0367	8.29e-05	0.0113	0.00074	0.0251	0.011	0.0164	0.191	0.0263	0.0683	0.416	0.00321	0.344	0.0622	1	1
HA-h_Brain_hippocampus_HAh-DS15192.twopass.merge150.wgt10.zgt2.wig	0.588	0.00212	0.252	0.994	0.214	0.0506	1	0.61	0.0516	0.251	0.00107	0.185	0.0964	7.64e-05	0.0317	0.00338	0.363	0.998	0.126	0.153	0.582	0.77	0.000438	1	0.958	0.862	0.987	0.00155	0.367	0.0395	0.351	0.00269	0.185	0.00267	2.3e-06	0.000498	0.0102	0.115	0.0122	3.04e-05	0.295	0.0842	0.111	0.559	0.00321	0.397	0.00904	1	0.328
HMEC_Breast_HMEC-all.twopass.merge150.wgt10.zgt2.wig	0.112	6.6e-09	0.067	0.834	0.284	0.278	0.185	0.277	0.000797	0.209	0.00588	0.00466	0.00115	1.19e-09	0.00915	1	0.0168	0.998	0.0565	0.432	0.772	0.558	9.22e-09	0.793	0.77	0.862	0.956	2.3e-08	0.332	0.0266	0.0135	0.000168	0.0519	0.0744	0.00273	0.000514	1.46e-08	0.336	1.57e-05	3.13e-06	0.0291	0.148	0.0438	0.416	0.0213	0.423	0.0123	1	0.624
HMF_Breast_HMF-DS13363.twopass.merge150.wgt10.zgt2.wig	0.526	0.00257	0.615	1	0.0832	0.434	1	0.516	0.00857	0.0971	0.00569	0.0687	0.253	2.24e-05	0.387	0.0757	0.336	0.998	0.0411	0.183	0.678	1	1.72e-05	1	0.876	0.896	0.848	0.0181	0.22	0.244	0.061	0.00765	0.00697	0.0586	0.000164	8.25e-05	0.000182	0.137	0.0131	0.00133	0.08	0.0572	0.308	0.683	0.0121	0.37	0.031	1	0.487
MCF-7_Breast_MCF7-all.twopass.merge150.wgt10.zgt2.wig	0.267	3.73e-07	0.146	0.777	0.16	0.0748	0.0481	0.0868	0.000926	0.287	0.00411	0.0106	0.0128	1.88e-05	0.000838	0.404	0.00958	0.998	0.095	0.569	0.504	0.45	3.21e-08	1	0.358	0.896	0.956	8.51e-05	0.367	0.0452	0.033	0.0385	0.0951	0.0214	0.00857	0.00643	1.94e-07	0.303	3.26e-05	6.21e-05	0.0409	0.178	0.0297	0.112	0.223	0.415	0.0518	1	0.276
MCF-7_Breast_wgEncodeOpenChromDnaseMcf7HypoxlacAlnAllReps.30000000.twopass.merge150.wgt10.zgt2.wig	0.112	0.000221	0.0235	0.116	0.866	0.000858	1	0.517	0.0695	0.644	0.000449	0.0102	0.563	0.0659	0.0379	0.0133	0.508	0.998	0.426	0.179	0.662	0.301	0.00563	1	0.358	0.862	0.94	0.0071	0.706	0.103	0.199	0.00623	0.114	0.00263	0.0132	0.000589	0.000567	0.137	0.261	0.00353	0.0417	0.59	0.0646	0.305	0.033	0.278	0.207	0.677	1
T-47D_Breast_wgEncodeOpenChromDnaseT47dAlnAllReps.30000000.twopass.merge150.wgt10.zgt2.wig	0.105	0.00553	0.0276	0.952	0.841	0.103	0.336	1	0.224	0.758	0.00352	0.0687	0.177	1.97e-05	0.129	0.0798	0.498	0.874	0.608	0.0642	1	0.302	0.00843	0.267	0.428	0.833	0.956	0.0307	0.664	0.0501	0.179	0.11	0.46	0.0378	0.0139	0.0536	0.00396	0.256	0.00852	0.00164	0.0218	0.528	0.0488	0.302	0.0329	0.284	1	1	1
HAc_Cerebellar_HAc-DS14765.twopass.merge150.wgt10.zgt2.wig	0.117	0.00372	0.17	0.76	0.136	0.451	1	1	0.0281	0.251	0.132	0.0469	0.101	2.66e-06	0.045	0.0232	0.454	0.998	0.103	0.384	0.688	0.652	0.000251	1	0.77	0.833	0.936	0.000415	0.565	0.446	0.00898	0.00269	0.0548	0.00809	6.03e-06	0.00226	0.000652	0.378	0.0103	0.00042	0.16	0.291	0.0961	0.101	0.00817	0.37	0.00544	1	0.0588
HeLa-S3_Cervix_Hela-all.twopass.merge150.wgt10.zgt2.wig	0.5	5.42e-06	0.153	0.879	0.175	0.486	0.19	0.452	0.00531	0.695	0.00986	0.000523	0.0154	8.09e-07	0.00136	0.65	0.00958	0.998	0.391	0.492	0.853	0.302	1.72e-08	1	0.713	1	0.967	1.38e-05	0.718	0.0604	0.0905	0.0169	0.105	0.00889	0.00402	0.00149	3.36e-06	0.159	2.66e-05	5.08e-06	0.0267	0.534	0.0264	0.271	0.174	0.449	0.0161	1	0.38
HeLa-S3_Cervix_wgEncodeOpenChromDnaseHelas3Ifna4hAlnAllReps.30000000.twopass.merge150.wgt10.zgt2.wig	0.0691	0.184	0.118	0.878	0.833	0.0241	1	1	0.0815	0.919	0.0919	0.0583	0.19	0.421	0.168	0.277	0.363	0.998	0.772	0.198	0.678	1	0.000497	1	0.566	0.896	0.956	0.107	0.884	0.103	0.322	0.00857	0.43	0.00125	0.169	0.0167	0.0349	0.1	0.15	0.127	0.00257	0.787	0.112	0.416	0.0304	0.37	0.191	1	1
Caco-2_Colon_CACO2-DS8235.twopass.merge150.wgt10.zgt2.wig	0.000341	1.93e-07	0.254	4.29e-10	0.747	0.00216	1	0.0306	0.00045	0.239	0.0106	0.00162	0.0136	1.53e-07	0.00164	0.0869	0.464	0.192	0.0657	0.57	0.343	0.301	6.01e-06	0.403	0.77	0.862	0.000202	7.29e-05	0.237	0.00372	0.00339	0.000414	0.733	0.0117	6.39e-05	0.00181	1.51e-06	0.0082	2.88e-05	2.83e-05	0.000182	0.159	0.000735	0.484	0.583	0.344	0.0434	0.00841	1
HCT-116_Colon_HCT116-DS13551.twopass.merge150.wgt10.zgt2.wig	0.112	0.000353	0.227	0.777	0.377	0.119	1	0.516	0.0388	0.7	0.012	0.23	0.646	0.00595	0.0875	1	0.469	0.998	0.467	0.432	0.662	0.592	9.79e-06	1	0.379	0.896	0.987	0.00992	0.796	0.02	0.0713	0.0184	0.48	0.000313	0.0241	0.0126	0.000602	0.151	0.0667	0.0248	0.119	0.488	0.0264	0.647	0.00786	0.37	0.0274	1	0.444
HVMF_Connective_HVMF-DS13981.twopass.merge150.wgt10.zgt2.wig	0.294	0.0272	0.361	0.777	0.0237	0.795	1	0.568	0.0453	0.314	0.0129	0.0135	0.0532	1.05e-05	0.367	0.475	0.363	0.998	0.0724	0.385	0.723	0.445	0.00034	1	0.959	1	0.956	3.08e-05	0.332	0.561	0.0689	0.00127	0.00439	0.165	0.00353	0.0561	5.48e-05	0.137	4.33e-05	9.05e-06	0.08	0.131	0.674	0.684	0.00675	0.37	0.00756	1	0.576
WI-38_Embryonic_lung_WI_38-DS14315.twopass.merge150.wgt10.zgt2.wig	0.638	0.0175	0.141	1	0.0832	0.49	1	0.525	0.0363	0.139	0.00266	0.139	0.123	6.16e-05	0.00743	0.393	0.543	0.998	0.0256	0.198	0.453	0.649	6.03e-05	1	0.953	0.862	0.848	0.05	0.153	0.264	0.112	0.00559	0.117	0.0141	0.0323	0.00346	0.03	0.0581	7.24e-05	0.000475	0.167	0.0591	0.666	0.683	0.0213	0.37	0.0306	1	0.527
WI-38_Embryonic_lung_WI_38_TAM-DS14323.twopass.merge150.wgt10.zgt2.wig	0.43	0.0193	0.235	0.994	0.0832	0.666	1	0.277	0.0283	0.209	0.0129	0.125	0.342	2.24e-05	0.0759	0.216	0.363	0.998	0.162	0.354	0.338	0.77	0.000313	1	0.894	0.96	0.462	0.0559	0.434	0.378	0.834	0.00367	0.233	0.0407	0.00823	0.00438	0.0161	0.15	5.92e-05	0.000356	0.188	0.262	0.323	0.15	0.00432	0.344	0.0509	1	0.611
A549_Epithelium_A549-all.twopass.merge150.wgt10.zgt2.wig	0.473	4.1e-09	0.0276	0.834	0.0832	0.0221	0.185	0.322	0.00174	0.357	0.0106	0.00719	0.000947	5.48e-09	0.00174	0.466	0.0153	0.998	0.144	0.578	0.526	0.445	4.14e-08	1	0.894	0.896	0.848	2.13e-07	0.448	0.0069	0.0575	0.0882	0.0845	0.00566	0.0122	0.00845	1.53e-08	0.546	2.21e-06	4.36e-07	0.00535	0.249	0.0109	0.241	0.217	0.358	0.0554	1	0.558
HAEpiC_Epithelium_HAEpiC-DS12663.twopass.merge150.wgt10.zgt2.wig	0.637	0.000327	0.646	0.891	0.214	0.451	1	0.277	0.000722	0.164	0.00926	0.0406	0.00836	8.74e-08	0.0197	0.0869	0.363	0.998	0.0231	0.198	0.688	0.649	2.02e-07	1	0.894	0.896	0.956	3.43e-05	0.137	0.0886	0.0905	0.0107	0.0117	0.0195	0.38	0.00326	1.86e-05	0.0313	2.1e-07	2.53e-07	0.0614	0.0591	0.394	0.683	0.0124	0.37	0.00544	1	0.242
HCPEpiC_Epithelium_HCPEpiC-DS12447.twopass.merge150.wgt10.zgt2.wig	0.249	0.00881	0.151	1	0.0692	0.943	1	1	0.0109	0.167	0.00405	0.0337	0.0201	1.03e-08	0.0174	0.0314	0.275	0.998	0.0627	0.377	0.688	0.652	1.15e-07	1	0.899	0.627	0.956	8.72e-05	0.238	0.0529	0.0806	0.00244	0.00723	0.0281	0.0179	0.000276	0.000236	0.322	7e-07	4.28e-08	0.0756	0.0834	0.7	0.683	0.00454	0.37	0.00544	1	0.547
HEEpiC_Epithelium_HEEpiC-DS12763.twopass.merge150.wgt10.zgt2.wig	0.287	0.0273	0.344	0.891	0.52	0.00879	1	0.525	0.292	0.099	0.00168	0.342	0.0745	0.0412	0.155	0.0229	0.27	0.998	0.0342	0.346	1	0.649	0.000185	1	0.894	0.525	0.987	0.0104	0.305	0.2	0.316	0.0169	0.94	0.0271	0.0644	0.000134	0.000268	0.0572	0.146	7.9e-06	0.122	0.109	0.463	0.416	0.00829	0.37	0.214	1	0.0588
HIPEpiC_Epithelium_HIPEpiC-DS12684.twopass.merge150.wgt10.zgt2.wig	0.24	0.00171	0.389	1	0.12	0.732	1	0.314	0.0453	0.306	0.00602	0.0695	0.0179	9.28e-06	0.603	0.124	0.14	0.998	0.242	0.249	0.723	1	6.9e-06	1	0.927	0.833	0.94	8.94e-05	0.542	0.224	0.0578	0.00347	0.0674	0.0141	0.0132	0.000141	0.000134	0.353	1.33e-06	2.38e-07	0.154	0.262	0.832	0.684	0.00976	0.37	0.00756	1	0.565
HNPCEpiC_Epithelium_HNPCEpiC-DS12467.twopass.merge150.wgt10.zgt2.wig	0.473	0.00261	0.151	0.923	0.12	0.732	1	0.304	0.0339	0.139	0.000984	0.00965	0.0852	3.4e-08	0.579	0.0941	0.299	0.998	0.0231	0.155	0.688	0.664	7.99e-06	1	0.894	0.384	0.956	0.00115	0.184	0.109	0.129	0.0127	0.122	0.0281	0.0187	0.000276	0.000451	0.137	5.14e-06	1.15e-07	0.239	0.0572	0.599	0.42	0.00432	0.37	0.00756	1	0.253
HPdLF_Epithelium_HPdLF-DS13573.twopass.merge150.wgt10.zgt2.wig	0.318	0.0208	0.361	1	0.0832	0.425	1	0.538	0.111	0.174	0.0115	0.0218	0.335	4.43e-05	0.372	0.138	0.601	0.998	0.0411	0.38	1	0.198	3.59e-05	1	0.927	0.896	0.956	0.00358	0.239	0.0957	0.102	0.00147	0.0347	0.159	0.000548	0.000822	0.0109	0.132	0.00265	0.000135	0.144	0.0834	0.495	0.416	0.0376	0.37	0.0332	1	0.558
HRCEpiC_Epithelium_HRCE-DS10666.twopass.merge150.wgt10.zgt2.wig	0.332	0.0258	0.0521	0.643	0.0956	0.0686	1	0.277	0.0915	0.223	0.00107	0.177	0.199	0.000265	0.0349	0.0167	0.363	0.998	0.0884	0.326	1	0.302	1.24e-05	1	0.913	0.862	0.987	0.00501	0.184	0.543	0.0498	0.386	0.0979	0.00187	0.0613	0.00802	0.00019	0.381	0.00448	0.00341	0.326	0.0834	0.0376	0.683	0.0171	0.37	0.00544	1	0.487
HRE_Epithelium_HRE-DS10641.twopass.merge150.wgt10.zgt2.wig	0.608	0.0144	0.0257	0.643	0.0692	0.381	1	0.517	0.454	0.286	0.00319	0.105	0.038	3.73e-05	0.337	0.0164	0.371	0.998	0.144	0.198	1	1	0.012	1	0.927	0.862	0.956	0.0346	0.434	0.181	0.136	0.0886	0.31	0.00206	0.0534	0.00241	0.000223	0.538	0.00171	5.11e-06	0.332	0.173	0.11	0.416	0.0864	0.37	0.00544	1	0.487
HRPEpiC_Epithelium_HRPEpiC-DS12583.twopass.merge150.wgt10.zgt2.wig	0.43	0.000917	0.723	0.192	0.272	0.49	1	1	0.16	0.357	0.0429	0.0832	0.117	0.00343	0.0342	1	0.406	0.998	0.0825	0.167	0.502	0.366	0.000936	0.633	0.73	0.91	0.956	0.00249	0.315	0.207	0.121	0.00473	0.345	0.012	0.0473	0.00593	1.95e-05	0.148	0.0222	0.0008	0.0756	0.116	0.442	0.684	1.83e-05	0.37	0.0016	1	1
pHTE_Epithelium_wgEncodeOpenChromDnasePhteAlnAllReps.30000000.twopass.merge150.wgt10.zgt2.wig	0.0349	5.2e-06	0.0399	0.154	0.769	8.63e-05	1	0.314	0.0281	0.0693	0.00404	0.349	0.081	0.00194	0.0149	0.0869	0.23	0.998	0.0171	0.00682	1	1	1.19e-05	0.633	0.894	0.833	0.895	0.00818	0.0835	0.00648	0.0442	0.00765	0.459	0.000313	0.0108	0.0122	3.23e-06	0.0206	0.00199	2.28e-05	0.0233	0.042	0.00305	0.403	0.00628	0.371	0.00756	0.147	0.242
RPTEC_Epithelium_RPTEC-DS14061.twopass.merge150.wgt10.zgt2.wig	0.24	0.00157	0.173	0.941	0.0692	0.56	1	0.277	0.446	0.131	0.0139	0.0897	0.144	0.00998	0.0875	0.126	0.874	0.998	0.0307	0.38	1	1	0.000959	1	0.821	0.896	0.987	0.0214	0.231	0.215	0.0737	0.0198	0.0569	0.0136	0.729	0.00231	0.00074	0.15	0.0391	0.000117	0.274	0.0834	0.344	0.241	0.0376	0.37	0.0356	1	0.245
SAEC_Epithelium_SAEC-DS10518.twopass.merge150.wgt10.zgt2.wig	0.112	0.053	0.33	0.658	0.0956	0.044	1	0.525	0.239	0.139	0.00124	0.175	0.0516	0.00723	0.126	0.0869	0.608	0.998	0.0565	0.322	1	0.649	0.000517	1	0.545	0.862	0.987	0.00108	0.192	0.179	0.255	0.00619	0.807	0.0418	0.017	0.00013	0.00147	0.381	0.0317	2.28e-05	0.188	0.0842	0.199	0.416	0.00268	0.37	0.0338	1	0.491
HESC_ES_Cell_HESC-all.twopass.merge150.wgt10.zgt2.wig	0.171	1.86e-06	0.0276	0.0286	0.403	8.63e-05	0.0481	0.322	0.00471	0.569	0.0125	0.00365	0.00581	4.75e-08	0.00478	0.0754	0.0247	0.998	0.352	0.411	0.389	0.0201	6.27e-08	1	0.358	0.896	0.513	4.19e-06	0.706	0.00575	0.0365	0.0564	0.199	0.0641	0.000537	0.0048	2.7e-06	0.115	8.62e-07	1.19e-05	0.00312	0.625	0.0332	0.0702	0.0354	0.407	0.0417	1	0.205
hESCT0_ES_Cell_hESCT0-DS11909.twopass.merge150.wgt10.zgt2.wig	0.0691	0.0445	0.0238	0.203	0.651	0.000259	1	0.525	0.678	0.865	0.00319	0.0648	0.291	1.65e-05	0.0594	0.0386	0.543	0.874	0.49	0.298	0.338	0.0133	0.00031	0.633	0.157	1	0.956	0.0346	0.463	0.0172	0.0422	0.0636	0.641	0.012	0.0976	0.000454	0.000652	0.0877	0.000793	0.00784	0.0342	0.528	0.605	0.349	0.00233	0.37	0.204	1	1
H9ES_ES_Cell_wgEncodeOpenChromDnaseH9esAlnAllReps.30000000.twopass.merge150.wgt10.zgt2.wig	0.15	0.000247	0.0962	0.129	0.543	0.00598	0.993	0.516	0.311	0.317	0.000186	0.00466	0.169	0.000141	0.0202	0.169	0.295	0.874	0.112	0.0642	0.0233	0.0201	0.00163	1	0.742	1	0.19	0.0323	0.231	0.000853	0.0079	0.0798	0.31	0.0165	0.00023	0.00137	0.000163	0.0266	0.000219	0.0269	0.031	0.192	0.0264	0.0851	0.033	0.278	0.0178	1	0.32
HConF_Eye_HConF-DS11642.twopass.merge150.wgt10.zgt2.wig	0.0902	9.44e-05	0.0376	1	0.0832	0.423	1	1	0.00857	0.0703	0.0229	0.0384	0.361	5.57e-07	0.058	0.00174	0.86	0.998	0.0187	0.191	0.678	0.604	2.21e-06	1	0.545	0.896	0.956	8.5e-05	0.0976	0.0738	0.00339	0.000143	0.0146	0.00168	6.92e-05	2.04e-05	0.00095	0.151	0.000924	0.00409	0.0233	0.0246	0.169	0.683	0.112	0.37	0.0252	1	0.152
WERI-Rb-1_Eye_WERI_Rb1-DS13681.twopass.merge150.wgt10.zgt2.wig	0.298	0.0566	0.0925	0.715	0.841	0.272	1	0.277	0.133	0.758	0.00282	0.472	0.861	0.0967	0.17	0.0757	1	0.874	0.466	0.245	0.678	0.0959	0.16	1	0.707	0.833	0.987	0.078	0.541	0.0781	0.0619	0.372	0.48	0.00451	0.365	0.00436	0.00377	0.837	0.0796	0.485	0.0614	0.636	0.394	0.475	0.0178	0.00202	0.204	1	1
Chorion_Fetal_membrane_wgEncodeOpenChromDnaseChorionAlnAllReps.30000000.twopass.merge150.wgt10.zgt2.wig	0.000832	1.16e-07	0.357	0.00369	0.905	0.00879	0.174	0.133	0.0459	0.357	0.000792	0.0108	0.0532	0.000109	0.0144	1	0.433	0.998	0.0805	0.12	1	0.302	2.5e-06	0.305	0.545	0.505	0.0867	0.00788	0.463	0.00333	0.142	0.000143	0.475	0.000543	0.0122	0.00432	7.2e-06	0.083	5.81e-05	6.18e-05	0.00568	0.18	0.0063	0.0355	0.0294	0.37	0.0345	0.762	0.0588
HFF_Foreskin_HFF-DS15115.twopass.merge150.wgt10.zgt2.wig	0.382	0.00898	0.0312	1	0.551	0.115	1	0.538	0.000494	0.0971	0.00266	0.0125	0.0313	6.02e-07	0.0401	0.0277	0.326	0.998	0.0307	0.26	0.481	0.652	8.64e-06	1	0.894	0.833	0.956	0.00127	0.0679	0.275	0.204	0.00513	0.00439	0.0485	3.15e-06	0.000375	0.00217	0.102	9.43e-05	1.13e-07	0.0625	0.0166	0.605	0.271	0.119	0.37	0.0338	1	0.547
HFF-Myc_Foreskin_HFF_MyC-DS15079.twopass.merge150.wgt10.zgt2.wig	0.477	0.00151	0.207	1	0.622	0.173	1	0.559	0.0116	0.159	0.00161	0.0406	0.0612	9.79e-05	0.0188	0.0314	0.352	0.998	0.095	0.124	0.504	1	0.00038	1	0.909	0.896	0.956	0.000594	0.237	0.193	0.394	0.00249	0.172	0.0744	8.5e-07	0.000251	0.0144	0.169	0.00106	6.88e-07	0.137	0.121	0.475	0.484	0.036	0.37	0.00875	1	1
AG09319_Gingival_AG09319-DS12291.twopass.merge150.wgt10.zgt2.wig	0.498	0.0007	0.0961	1	0.335	0.732	1	1	0.0156	0.163	0.00107	0.0553	0.19	1.85e-05	0.0636	0.0757	0.454	0.998	0.0423	0.145	1	1	7.17e-05	1	0.919	0.896	0.895	8.5e-05	0.312	0.876	0.0905	0.0107	0.0128	0.124	6.34e-05	0.000854	3.31e-05	0.205	0.000332	0.00606	0.102	0.0921	0.365	0.316	0.0149	0.37	0.187	1	0.205
HGF_Gingival_HGF-DS11752.twopass.merge150.wgt10.zgt2.wig	0.843	0.00179	0.261	0.834	0.0564	0.683	1	0.277	0.0122	0.159	0.0169	0.0186	0.279	8.24e-06	0.355	0.0167	0.326	0.998	0.0546	0.289	0.678	0.301	8.44e-06	1	0.358	0.896	0.245	0.000211	0.184	0.911	0.0795	0.0961	0.0128	0.0507	0.000115	0.0049	0.000263	0.407	1.11e-05	0.00149	0.0756	0.0834	0.495	0.395	0.169	0.37	0.193	1	0.487
HCFaa_Heart_HCFaa-DS13480.twopass.merge150.wgt10.zgt2.wig	0.87	0.00194	0.46	1	0.27	0.801	1	0.401	0.0192	0.148	0.0126	0.0192	0.201	6.64e-05	0.11	1	0.17	0.998	0.0546	0.323	0.853	0.811	6.75e-05	1	0.894	0.862	0.987	0.00329	0.297	0.0932	0.204	0.00178	0.0284	0.254	0.0125	0.00438	0.00475	0.592	0.0114	4.37e-05	0.611	0.0834	0.579	0.73	0.0231	0.408	0.0518	1	0.713
HCF_Heart_HCF-DS12501.twopass.merge150.wgt10.zgt2.wig	0.353	0.000327	0.0399	1	0.0832	0.51	1	0.103	0.0049	0.0383	0.00107	0.00466	0.0679	2.43e-07	0.0666	0.0818	0.363	0.998	0.0143	0.532	0.678	0.649	2.04e-06	1	0.803	0.862	0.956	8.5e-05	0.0541	0.0746	0.0566	0.00178	0.00239	0.0179	0.143	0.000328	5.56e-06	0.115	2.21e-06	1.19e-06	0.102	0.0203	0.0264	0.683	0.0242	0.37	0.204	1	0.491
HCM_Heart_HCM-DS12599.twopass.merge150.wgt10.zgt2.wig	0.299	0.0012	0.148	0.894	0.231	0.0241	1	0.525	0.0189	0.14	0.0018	0.00466	0.0829	4.53e-09	0.29	0.114	0.403	0.998	0.0231	0.572	1	0.652	2.71e-06	1	0.879	0.862	0.895	0.00032	0.124	0.108	0.0471	0.00428	0.0315	0.0562	0.0749	0.000251	5.56e-06	0.11	3.83e-08	1.04e-06	0.0756	0.0572	0.599	0.683	0.00453	0.37	0.207	1	0.245
iPS_IPS_wgEncodeOpenChromDnaseIpsAlnAllReps.30000000.twopass.merge150.wgt10.zgt2.wig	0.0169	6.96e-09	0.0237	1.26e-06	0.79	0.00607	0.0216	0.119	0.0166	0.0693	0.00266	0.0131	0.102	3.45e-05	0.00174	0.0195	0.613	0.874	0.00867	0.407	0.0101	0.000931	8.82e-07	0.633	0.358	0.384	0.00276	0.00146	0.0541	0.000826	6.66e-05	0.0196	0.649	0.00116	1.94e-05	0.000493	1.79e-11	0.0414	8.79e-06	0.000212	0.0221	0.0209	0.000499	0.311	0.0145	0.278	0.0123	0.597	0.00693
HRGEC_Kidney_HRGEC-DS13716.twopass.merge150.wgt10.zgt2.wig	0.354	0.00908	0.389	0.956	0.231	0.924	1	0.322	0.042	0.18	0.00588	0.4	0.101	5.05e-06	0.117	0.57	0.27	0.998	0.0156	0.432	0.582	0.724	5.98e-05	1	0.894	0.932	0.956	0.0104	0.237	0.118	0.0617	0.0475	0.0548	0.123	0.365	0.0877	0.00359	0.354	0.0166	0.000153	0.188	0.126	0.7	0.42	0.0318	0.291	0.261	1	1
8988T_Liver_wgEncodeOpenChromDnase8988tAlnAllReps.30000000.twopass.merge150.wgt10.zgt2.wig	0.0691	4.52e-05	0.0307	0.00235	0.776	0.00115	1	0.277	0.0156	0.269	0.0018	0.177	0.334	0.000583	0.0149	0.265	0.865	0.874	0.0846	0.00682	0.662	0.0852	5.15e-05	0.633	0.00343	0.862	0.0867	0.000616	0.332	0.02	5.61e-05	0.00473	0.43	0.00196	0.0439	0.00256	1.07e-06	0.123	0.0212	0.000821	0.000117	0.116	0.0047	0.0851	0.00388	0.279	0.0342	0.677	0.148
Hepatocytes_Liver_wgEncodeOpenChromDnaseHepatocytesAlnAllReps.30000000.twopass.merge150.wgt10.zgt2.wig	0.213	0.0188	0.419	0.395	0.69	0.17	0.558	1	0.67	0.286	0.00331	0.00465	0.127	0.00142	0.0107	1	0.956	0.144	0.146	0.124	0.481	1	0.00682	0.382	0.276	0.862	0.878	0.0729	0.352	0.035	0.269	0.143	0.31	0.00278	0.117	0.0601	0.0379	0.0646	0.0104	0.00615	0.0261	0.128	0.0344	0.101	0.0693	0.37	0.0446	0.997	0.245
HepG2_Liver_HepG2-all.twopass.merge150.wgt10.zgt2.wig	0.0169	2.07e-07	0.161	0.0775	0.217	0.0119	0.149	0.525	0.0055	0.187	0.0109	0.00146	0.000412	8.29e-11	0.000838	0.0757	0.017	0.998	0.0376	0.492	0.369	0.126	1.05e-07	0.633	0.428	0.884	0.462	2.54e-05	0.117	0.02	0.00706	0.175	0.0256	0.00935	0.012	0.0177	2.11e-08	0.0616	8.78e-08	1.03e-06	0.00152	0.0834	0.0063	0.0851	0.0729	0.37	0.0338	1	0.487
Huh-7_Liver_wgEncodeOpenChromDnaseHuh7AlnAllReps.30000000.twopass.merge150.wgt10.zgt2.wig	0.0169	0.000101	0.0399	0.0421	0.622	0.00813	1	1	0.0281	0.0886	6.12e-05	0.0388	0.0224	0.000583	0.0375	0.0402	0.326	0.874	0.0233	0.231	0.624	0.592	4.74e-05	1	0.513	0.833	0.956	0.00026	0.117	0.0501	0.0387	0.00297	0.828	0.000906	0.125	0.0525	3.41e-08	0.00755	0.00328	3.53e-06	0.00405	0.0834	0.0125	0.118	0.0253	0.37	0.0303	0.677	0.385
Huh-7.5_Liver_wgEncodeOpenChromDnaseHuh75AlnAllReps.30000000.twopass.merge150.wgt10.zgt2.wig	0.000862	0.00174	0.0308	0.0173	0.69	0.00879	1	0.277	0.105	0.209	0.00266	0.228	0.144	0.00107	0.0109	0.283	0.956	0.778	0.0605	0.205	1	0.302	0.00012	0.633	0.358	0.896	0.442	0.00521	0.178	0.0161	0.0127	0.0226	0.163	0.00873	0.0132	0.108	0.000148	0.00755	0.0243	0.00341	0.00312	0.126	0.0297	0.0806	0.0212	0.278	0.0356	1	0.472
Stellate_Liver_wgEncodeOpenChromDnaseStellateAlnAllReps.30000000.twopass.merge150.wgt10.zgt2.wig	0.104	1.93e-05	0.0565	0.834	0.634	0.00693	1	0.525	0.0094	0.164	0.000592	0.000519	0.0532	4.34e-08	0.0875	0.0159	0.017	0.998	0.0441	0.124	0.338	0.0201	1.48e-05	1	0.358	0.833	0.956	0.000415	0.305	0.00844	0.0422	0.318	0.0945	0.00362	0.0295	2.04e-05	0.000171	0.0314	2.34e-06	7.59e-07	0.274	0.173	0.0164	0.484	0.00675	0.37	0.204	0.677	0.472
AG04450_Lung_AG04450-DS12270.twopass.merge150.wgt10.zgt2.wig	0.112	0.0154	0.597	0.834	0.0832	0.423	1	0.516	0.0042	0.206	0.00063	0.177	0.22	2.34e-05	0.126	0.0642	0.334	0.998	0.146	0.179	0.678	1	7.28e-05	1	0.927	0.862	0.956	0.0142	0.332	0.687	0.0817	0.000249	0.0128	0.0265	0.0128	0.00118	0.031	0.0082	8.09e-05	3.62e-06	0.0296	0.119	0.394	0.683	0.0787	0.37	0.031	1	0.487
HPF_Lung_HPF-DS13390.twopass.merge150.wgt10.zgt2.wig	0.249	0.0083	0.602	1	0.0832	0.51	1	0.516	0.00745	0.163	0.0054	0.0388	0.101	8.32e-06	0.0382	0.0235	0.326	0.998	0.0379	0.179	0.687	0.302	2.94e-07	1	0.919	0.896	0.462	0.000828	0.246	0.122	0.0331	0.00623	0.0128	0.0531	0.00171	0.000251	5.87e-05	0.0473	0.000672	1.96e-05	0.08	0.0834	0.495	0.682	0.00601	0.37	0.0285	1	1
NHLF_Lung_NHLF-DS12829.twopass.merge150.wgt10.zgt2.wig	0.87	0.00218	0.707	1	0.272	0.272	0.332	0.277	0.0431	0.286	0.00213	0.0291	0.0258	1.36e-05	0.0362	0.0314	0.0597	0.998	0.133	0.167	0.693	0.652	2.55e-05	1	0.89	0.833	0.956	0.000106	0.513	0.224	0.199	0.00178	0.117	0.00273	0.00265	0.000251	0.0021	0.228	0.00367	6.82e-06	0.24	0.239	0.463	0.416	0.0348	0.375	0.038	1	0.253
E_myoblast_Muscle_E_myoblast_AllReps.30000000.twopass.merge150.wgt10.zgt2.wig	0.171	0.000215	0.269	0.0775	0.841	0.000947	1	0.516	0.00372	0.139	0.0437	0.152	0.0679	7.1e-07	0.0104	0.00338	0.464	0.998	0.106	0.0642	0.584	0.198	1.07e-06	0.633	0.545	0.862	0.956	0.00289	0.541	0.0387	0.0154	0.188	0.251	0.0078	0.000134	0.000762	6.69e-05	0.112	4.14e-05	1.36e-06	0.111	0.199	0.168	0.101	0.00449	0.278	0.187	1	0.11
HSMM_Muscle_HSMM-all.twopass.merge150.wgt10.zgt2.wig	0.69	4.79e-07	0.22	0.994	0.12	0.205	0.253	0.277	0.00601	0.569	0.00571	0.00218	0.00488	1.7e-08	0.00378	0.0757	0.017	0.998	0.176	0.386	0.353	0.302	2.94e-07	1	0.455	0.896	0.956	4.16e-07	0.565	0.179	0.101	0.0143	0.0236	0.0971	0.0116	0.000305	4.22e-06	0.393	7.35e-07	3.84e-08	0.0624	0.368	0.0638	0.349	0.00432	0.503	0.0174	1	0.0588
HSMM_Muscle_HSMM_D-all.twopass.merge150.wgt10.zgt2.wig	0.358	3.41e-06	0.0925	0.419	0.474	0.00144	0.237	0.374	0.00107	0.286	0.00926	0.000523	0.00862	1.11e-09	0.00743	0.00167	0.00958	0.998	0.144	0.505	0.526	0.0201	4.14e-08	1	0.473	0.896	0.63	3.72e-07	0.463	0.179	0.0697	0.0119	0.0128	0.0581	0.000177	0.000146	3.31e-06	0.313	2.1e-07	6.88e-07	0.0285	0.321	0.0164	0.343	5.11e-05	0.37	0.059	1	0.276
SKMC_Muscle_SkMC-DS11949.twopass.merge150.wgt10.zgt2.wig	0.372	0.00553	1	1	0.0692	0.451	1	1	0.00571	0.159	0.0309	0.158	0.101	9.04e-05	0.119	0.0822	0.097	0.998	0.0799	0.198	0.688	0.307	1.19e-05	1	0.919	0.862	0.848	0.000291	0.332	0.311	0.0419	0.0169	0.00439	0.0349	0.0124	0.000589	0.000451	0.159	0.000856	7.74e-07	0.0865	0.11	0.371	0.683	0.0376	0.37	0.00544	1	0.491
Myometr_Myometrium_wgEncodeOpenChromDnaseMyometrAlnAllReps.30000000.twopass.merge150.wgt10.zgt2.wig	0.112	0.0134	0.344	0.323	0.841	0.0245	1	0.525	0.0156	0.174	0.00844	0.0757	0.222	5e-05	0.000374	0.0195	0.0954	0.874	0.0884	0.00682	1	0.302	0.00022	1	0.358	0.862	0.956	0.0346	0.463	0.0245	0.0798	0.103	0.744	0.0403	0.00353	0.000404	0.000681	0.124	0.000775	0.000328	0.0104	0.159	0.0164	0.728	0.00817	0.37	0.0345	1	0.205
NH-A_Nervous_NHA-DS12800.twopass.merge150.wgt10.zgt2.wig	0.608	0.00178	0.159	1	0.12	0.732	1	0.277	0.0116	0.163	0.00168	0.0791	0.0532	8.22e-07	0.0171	0.0941	0.136	0.998	0.0503	0.153	1	0.652	4.74e-05	1	0.912	0.833	0.956	0.000415	0.298	0.378	0.109	0.000168	0.199	0.0562	0.0144	8.85e-05	0.00142	0.322	0.0353	1.79e-05	0.127	0.0793	0.166	0.416	0.0329	0.37	0.0345	1	0.541
PANC-1_Pancreas_PANC1-DS9955.twopass.merge150.wgt10.zgt2.wig	0.636	0.0193	0.148	1	0.487	0.676	1	0.277	0.191	0.344	0.0126	0.0897	0.0808	6.23e-05	0.231	1	0.0916	0.998	0.194	0.572	0.688	0.413	0.0133	1	0.927	0.833	0.956	0.00543	0.468	0.103	0.313	0.0846	0.0243	0.00432	0.385	0.000328	0.0808	0.43	0.052	0.000867	0.0233	0.213	0.424	0.683	0.0417	0.37	0.0332	1	0.547
PanIsletD_Pancreas_wgEncodeOpenChromDnasePanisdAlnAllReps.30000000.twopass.merge150.wgt10.zgt2.wig	0.326	0.00418	0.0969	0.651	0.696	0.00879	1	0.545	0.000722	0.0788	0.00588	0.0232	0.123	5.8e-07	0.126	0.353	0.299	0.998	0.0825	0.153	1	0.649	1.69e-07	1	0.446	1	0.0895	0.00112	0.231	0.0069	0.00747	0.029	0.251	0.00493	0.0132	0.000312	0.000416	0.0761	0.00343	8.03e-07	0.0218	0.0834	0.0376	0.598	0.0132	0.37	0.0343	1	0.533
PanIslets_Pancreas_wgEncodeOpenChromDnasePanisletsAlnAllReps.30000000.twopass.merge150.wgt10.zgt2.wig	0.104	0.00279	0.0962	0.0421	0.899	0.0187	1	0.538	0.072	0.119	0.045	0.00855	0.19	0.000185	0.0086	0.353	0.31	0.998	0.0276	0.223	0.678	0.162	5.13e-05	0.633	0.379	0.833	0.132	0.00146	0.237	0.0172	0.0365	0.758	0.31	0.000313	0.66	0.000141	1.83e-05	0.0202	0.00307	1.48e-05	0.0179	0.0465	0.0052	0.349	0.00829	0.371	0.00544	0.762	1
HPDE6-E6E7_Pancreatic_duct_wgEncodeOpenChromDnaseHpde6e6e7AlnAllReps.30000000.twopass.merge150.wgt10.zgt2.wig	0.43	0.00296	0.0399	0.873	0.821	0.0528	1	1	0.072	0.561	0.00319	0.155	0.447	0.00328	0.0516	0.232	0.377	0.998	0.512	0.198	1	1	0.00038	1	0.358	0.833	0.633	0.00928	0.666	0.561	0.467	0.0119	0.963	0.00321	0.00995	0.000211	1.61e-05	0.138	0.0112	0.000178	0.000718	0.537	0.279	0.195	0.0216	0.37	0.00385	1	1
LNCaP_Prostate_LNCap-all.twopass.merge150.wgt10.zgt2.wig	0.327	8.5e-06	0.162	0.952	0.0832	0.296	0.185	0.42	0.00568	0.209	0.0031	0.00471	0.0346	1.03e-06	0.00957	0.212	0.0481	0.998	0.0565	0.625	0.584	0.563	7.11e-07	1	0.379	0.896	0.956	4.54e-05	0.332	0.0501	0.0419	0.286	0.0256	0.137	0.0238	0.000589	8.93e-07	0.259	5.68e-06	4.27e-05	0.0614	0.147	0.158	0.416	0.0488	0.445	0.0174	1	0.363
LNCaP_Prostate_wgEncodeOpenChromDnaseLncapAndroAlnAllReps.30000000.twopass.merge150.wgt10.zgt2.wig	0.11	0.000285	0.0399	0.282	0.631	0.00358	1	1	0.182	0.18	0.0202	0.337	0.508	3.61e-05	0.0231	0.0152	0.747	0.874	0.0799	0.0642	0.662	0.615	0.00391	0.633	0.0275	0.896	0.956	0.009	0.276	0.104	0.0997	0.143	0.31	0.0261	0.551	0.000875	0.000416	0.0414	0.000564	0.000129	0.0933	0.116	0.0325	0.295	0.0129	0.37	0.00544	0.677	1
PrEC_Prostate_PrEC-DS12098.hg19.twopass.merge150.wgt10.zgt2.wig	0.401	0.198	0.33	1	0.521	0.0565	1	0.516	0.0472	0.645	0.00319	0.428	0.308	0.0114	0.119	0.246	0.608	0.998	0.621	0.325	1	0.604	0.00652	1	0.412	0.833	0.848	0.0146	0.962	0.0472	0.683	0.0297	0.808	0.00187	0.012	0.00137	0.000451	0.256	0.35	0.00156	0.172	0.8	0.649	0.683	0.21	0.37	0.202	1	0.205
RWPE1_Prostate_RWPE_AllReps.30000000.twopass.merge150.wgt10.zgt2.wig	0.117	0.00174	0.0237	0.878	0.517	0.0632	1	0.516	0.0634	0.646	0.00328	0.0897	0.0612	0.0213	0.0507	0.279	0.614	0.874	0.621	0.00414	1	1	0.00478	0.633	0.919	0.896	0.956	0.00462	0.784	0.192	0.195	0.0107	0.568	0.00546	0.0644	0.000251	0.00281	0.0882	0.16	8.56e-05	0.00584	0.635	0.579	0.683	0.00675	0.278	0.0278	1	0.472
AG04449_Skin_AG04449-DS12319.twopass.merge150.wgt10.zgt2.wig	0.637	0.0288	0.641	1	0.214	0.553	1	1	0.0642	0.101	0.025	0.0468	0.0279	0.000115	0.289	0.0857	0.2	0.998	0.0422	0.0642	0.439	1	0.00119	1	0.919	0.896	0.956	0.0118	0.231	0.157	0.11	0.0116	0.00239	0.0309	1.19e-05	0.00734	0.00784	0.353	0.0319	6.88e-07	0.08	0.0652	0.346	0.683	0.129	0.37	1	1	0.242
AG09309_Skin_AG09309-DS12352.twopass.merge150.wgt10.zgt2.wig	0.796	0.00027	0.331	1	0.214	0.527	1	1	0.0185	0.195	0.000525	0.0167	0.0621	0.000181	0.205	0.0871	0.363	0.998	0.0825	0.124	0.688	0.649	0.000273	1	0.927	0.896	0.956	0.00207	0.411	0.311	0.138	0.00523	0.019	0.0173	1.16e-06	0.00959	1.27e-05	0.104	0.000746	3.53e-06	0.103	0.15	0.364	0.416	0.0216	0.37	0.206	1	0.242
AG10803_Skin_AG10803-DS12384.twopass.merge150.wgt10.zgt2.wig	0.43	0.00157	0.614	1	0.45	0.204	1	0.516	0.426	0.269	0.0018	0.00188	0.194	2.89e-06	0.126	0.294	0.326	0.998	0.237	0.179	0.678	0.301	2.56e-06	1	0.585	0.896	0.956	1.61e-05	0.565	0.699	0.148	0.00185	0.00439	0.0212	1.75e-07	0.000466	0.000263	0.29	0.00873	7.48e-05	0.13	0.25	0.095	0.398	0.174	0.37	0.187	1	0.491
BJ_Skin_BJ-DS10081.twopass.merge150.wgt10.zgt2.wig	0.871	0.00265	0.141	1	0.747	0.732	1	1	0.00571	0.285	0.0239	0.00471	0.0679	0.000267	0.0875	0.448	0.352	0.998	0.15	0.322	0.688	1	1.46e-05	1	0.925	0.862	0.956	0.00521	0.565	0.477	0.171	0.00114	0.0127	0.0507	1.02e-05	0.000328	0.000444	0.137	0.0127	2.02e-07	0.0922	0.262	0.0646	0.179	0.0271	0.37	0.204	1	0.542
Fibrobl_Skin_wgEncodeOpenChromDnaseFibroblAlnAllReps.30000000.twopass.merge150.wgt10.zgt2.wig	0.0349	3.95e-05	0.237	0.00435	0.92	8.63e-05	1	0.00117	0.203	0.141	0.000186	0.105	0.0532	1.38e-06	0.157	0.378	0.703	0.998	0.144	0.198	1	0.364	7e-05	0.332	0.742	0.833	0.149	0.0133	0.547	0.0337	0.00348	0.171	0.393	0.0215	3.15e-06	9.95e-06	9.08e-05	0.0414	0.000816	1.19e-05	0.0697	0.18	0.0562	0.416	0.0285	0.344	0.00875	0.762	0.242
FibroP_Skin_wgEncodeOpenChromDnaseFibropAlnAllReps.30000000.twopass.merge150.wgt10.zgt2.wig	0.154	0.00115	0.148	0.455	0.751	0.129	1	0.325	0.0155	0.357	0.00439	0.00215	0.646	5.1e-05	0.427	0.0324	0.352	0.998	0.375	0.0642	0.0485	0.439	0.000519	0.382	0.358	0.896	0.52	0.00134	0.547	0.0823	0.0174	0.0961	0.106	0.00267	0.000169	0.00157	0.00229	0.0354	0.0348	0.00327	0.117	0.29	0.43	0.241	0.0124	0.397	0.038	1	0.276
Melano_Skin_wgEncodeOpenChromDnaseMelanoAlnAllReps.30000000.twopass.merge150.wgt10.zgt2.wig	0.267	0.056	0.0399	0.0154	0.543	0.434	1	0.653	0.0296	0.422	0.0191	0.0687	0.081	0.000161	0.129	0.57	0.363	0.998	0.251	0.48	0.584	0.563	0.00265	1	0.515	1	0.622	0.00992	0.529	0.275	0.405	0.00559	0.0208	0.238	0.000152	0.00346	0.0389	0.189	0.000916	0.0343	0.0901	0.262	0.346	0.416	0.276	0.445	0.00385	1	0.611
NHDF-Ad_Skin_NHDF_Ad-DS12863.twopass.merge150.wgt10.zgt2.wig	0.691	0.0171	0.185	1	0.0729	0.0629	1	0.539	0.209	0.163	0.00638	0.0244	0.16	7.2e-06	0.362	0.0333	0.163	0.998	0.103	0.258	1	0.198	9.8e-06	1	0.927	1	0.956	0.00289	0.353	0.961	0.0948	0.00114	0.00439	0.0339	2.61e-09	0.00248	0.00319	0.0482	0.000332	1.97e-05	0.165	0.0885	0.323	0.42	0.0348	0.37	0.0342	1	0.256
NHDF-neo_Skin_NHDF_Neo-DS11923.twopass.merge150.wgt10.zgt2.wig	0.254	0.0233	0.145	1	0.217	0.387	1	1	0.244	0.163	0.0312	0.103	0.038	0.000606	0.326	0.0386	0.0308	0.998	0.0825	0.205	0.688	0.652	5.05e-06	1	0.894	0.896	0.848	0.00277	0.419	0.539	0.13	0.0113	0.0217	0.0744	2.69e-11	0.0102	0.00499	0.0414	0.000127	3.04e-05	0.119	0.15	0.109	0.416	0.0149	0.37	0.204	1	0.245
NHEK_Skin_NHEK-all.twopass.merge150.wgt10.zgt2.wig	0.171	1.58e-07	0.146	0.952	0.0832	0.0287	0.0481	0.643	0.00439	0.251	0.0122	0.0073	0.0154	1.72e-09	0.00743	0.469	0.00958	0.998	0.0657	0.198	0.753	0.257	8.67e-09	1	0.358	0.896	0.987	1.75e-05	0.355	0.0348	0.0806	0.0445	0.106	0.0994	0.012	0.000133	5.41e-07	0.366	1.76e-05	8.74e-05	0.0192	0.178	0.065	0.416	0.0644	0.439	0.012	1	0.576
ProgFib_Skin_wgEncodeOpenChromDnaseProgfibAlnAllReps.30000000.twopass.merge150.wgt10.zgt2.wig	0.318	0.000123	0.036	0.0155	0.488	0.0246	1	0.277	0.0189	0.271	0.000525	0.0729	0.123	8.66e-06	0.0086	0.0159	0.31	0.998	0.271	0.107	0.678	0.302	4.85e-05	0.633	0.276	0.862	0.956	0.0454	0.635	0.0172	0.021	0.00574	0.0327	0.0189	0.000115	0.00014	0.00016	0.0266	0.000421	2.44e-06	0.0494	0.403	0.00779	0.0851	0.0134	0.37	0.0345	0.677	0.0435
HA-sp_Spinal_cord_HAsp-DS14790.twopass.merge150.wgt10.zgt2.wig	0.861	0.00485	0.624	1	0.0692	0.988	1	0.516	0.242	0.224	0.043	0.0455	0.131	0.00174	0.0276	0.215	0.363	0.998	0.0307	0.206	0.514	0.649	0.00251	1	0.962	0.896	0.967	0.000817	0.191	0.201	0.538	0.0246	0.00439	0.0971	0.00432	0.0418	0.0117	0.538	0.0212	0.000107	0.677	0.0842	0.406	0.801	0.00354	0.492	0.0201	1	0.487
NT2-D1_Testis_NT2_D1-DS14575.hg19.twopass.merge150.wgt10.zgt2.wig	0.0935	0.00265	0.067	0.196	0.841	0.143	1	1	0.254	0.162	0.00107	0.0495	0.166	4.43e-05	0.0109	0.236	0.732	0.592	0.0422	0.411	0.338	0.00017	0.000139	0.633	0.363	1	0.956	0.00179	0.0679	0.0208	0.0365	0.13	0.577	0.00187	0.00171	0.0123	1.74e-06	0.0646	3.37e-05	0.0157	0.0614	0.0915	0.344	0.484	0.0347	0.279	0.0285	1	1
Urothelia_Urothelium_wgEncodeOpenChromDnaseUrotsaAlnAllReps.30000000.twopass.merge150.wgt10.zgt2.wig	0.21	1.16e-07	0.148	0.00675	0.862	0.00881	1	0.525	0.0746	0.269	0.00102	0.00272	0.00946	2.71e-05	0.000135	0.0314	0.486	0.998	0.0467	0.375	0.31	0.0437	0.000438	0.633	0.73	0.833	0.442	0.107	0.332	0.00575	0.0207	0.212	0.251	0.0309	0.0583	0.000965	0.000169	0.154	0.000889	2.3e-08	0.0685	0.134	0.0325	0.00952	0.00601	0.00603	0.00544	1	0.38
Urothelia_Urothelium_wgEncodeOpenChromDnaseUrotsaUt189AlnAllReps.30000000.twopass.merge150.wgt10.zgt2.wig	0.112	0.0008	0.0322	0.236	0.875	0.00438	0.369	0.538	0.0281	0.099	0.00319	0.0211	0.00946	0.000187	0.0875	0.0483	0.363	0.998	0.0396	0.289	1	0.301	0.000198	0.267	0.379	0.896	0.52	0.00992	0.237	0.00575	0.0411	0.372	0.48	0.00809	0.00609	0.000312	0.0019	0.15	0.00745	8.29e-05	0.0291	0.0591	0.0376	0.153	0.0376	0.157	0.0338	1	1
Ishikawa_Uterus_Ishikawa_E_AllReps.30000000.twopass.merge150.wgt10.zgt2.wig	0.0691	0.157	0.254	0.203	0.487	0.156	1	1	0.0388	0.163	0.00588	0.575	0.479	0.00465	0.0545	0.0382	0.36	0.998	0.0569	0.179	0.592	0.563	0.00038	1	0.473	0.896	1	0.00128	0.246	0.034	0.198	0.118	0.224	0.00168	0.17	0.0946	0.0204	0.0601	0.022	0.000614	0.278	0.127	0.0344	0.398	0.0275	0.37	0.00385	0.597	0.385
Ishikawa_Uterus_Ishikawa_T_AllReps.30000000.twopass.merge150.wgt10.zgt2.wig	0.0935	0.0126	0.264	0.834	0.502	0.115	1	1	0.224	0.477	0.00107	0.625	0.668	0.000172	0.072	0.0386	0.862	0.998	0.303	0.297	1	0.0362	0.000128	0.633	0.358	0.862	0.956	0.0751	0.615	0.02	0.0905	0.0437	0.292	0.000366	0.181	0.0394	0.00108	0.115	0.00725	0.000212	0.182	0.353	0.033	0.405	0.013	0.278	0.000272	1	0.384
[truncated: 170 more columns]
