# Supplementary material for: Integrative analysis of 3604 GWAS reveals multiple novel cell type-specific regulatory associations
Source: Genome Biol. 2022 Jan 7;23:13. doi: 10.1186/s13059-021-02560-3 (PMC8742386; doi:10.1186/s13059-021-02560-3)
Supplement: Supplementary file 5 — Additional file 5: Table S4. BLUEPRINT DNase I hotspot FORGE2 GWAS catalogue analysis results (q-values). [file 13059_2021_2560_MOESM5_ESM.xlsx]

## Sheet: sig.sites.blueprint
Table S4: BLUEPRINT DNase I hotspot FORGE2 GWAS catalog analysis results (q-values):
Cell_Tissue_File	Rheumatoid_arthritis	Blond_vs._brownblack_hair_color	Iron_status_biomarkers_ferritin_levels	Plateletcrit	Medication_use_agents_acting_on_the_renin-angiotensin_system	Colorectal_cancer	Systemic_lupus_erythematosus_or_rheumatoid_arthritis	Multiple_sclerosis	Rheumatoid_arthritis_ACPA-positive	Platelet_distribution_width	Systolic_blood_pressure	Red_cell_distribution_width	Ankylosing_spondylitis	Diastolic_blood_pressure	Myeloid_white_cell_count	High_IL-1beta_levels_in_gingival_crevicular_fluid	White_blood_cell_count	High_light_scatter_reticulocyte_count	Ulcerative_colitis	High_light_scatter_reticulocyte_percentage_of_red_cells	Lymphocyte_counts	Family_history_of_Alzheimers_disease	Inflammatory_bowel_disease	Lymphocyte_percentage_of_white_cells	Height	Asthma_childhood_onset	Urea_levels	Macrophage_inflammatory_protein_1b_levels	Psoriatic_arthritis	Menopause_age_at_onset	Chronic_inflammatory_diseases_ankylosing_spondylitis,_Crohns_disease,_psoriasis,_primary_sclerosing_cholangitis,_ulcerative_colitis_pleiotropy	White_blood_cell_count_basophil	Respiratory_diseases	Hodgkins_lymphoma	Granulocyte_count	Asthma_onset_childhood_vs_adult	Granulocyte_percentage_of_myeloid_white_cells	Hyperopia	Chronic_lymphocytic_leukemia	Takayasu_arteritis	Hypothyroidism	Eosinophil_counts	Vascular_endothelial_growth_factor_levels	Male-pattern_baldness	DNA_methylation_variation_age_effect	IgA_nephropathy	Hair_color	Neutrophil_count	Albumin-globulin_ratio
Acute_myeloid_leukemia_Bone_Marrow_S005FH41.DNase.hotspot_v3.20130819.bed.gz	0.00409	0.11	0.0171	1.32e-11	0.0107	0.0215	0.337	2.54e-07	0.0151	2.5e-07	0.0196	1.79e-09	0.00471	0.0113	4.07e-08	0.00614	2.4e-21	0.00563	4.73e-05	0.000241	0.00747	3.94e-05	1.41e-09	5.63e-06	1.11e-07	0.00248	0.353	0.0423	0.0541	0.719	2.19e-09	0.00478	0.00257	0.8	1.77e-07	0.0375	6.05e-28	0.0202	0.000305	0.0758	0.00527	1.6e-20	0.0858	0.0524	0.433	0.00416	1.38e-05	6.28e-07	0.0464
DG-75_Sporadic_Burkitt_lymphoma_Cell_Line_BP_DG-75_d01.DNase.hotspot_v3.20130819.bed.gz	0.13	0.132	0.198	0.000365	0.03	0.766	0.327	0.000916	0.147	0.0019	0.113	7.45e-11	1	0.485	0.268	0.272	6.32e-05	0.104	0.0234	0.00201	0.0312	0.00823	1e-05	0.00288	3.18e-10	0.0523	0.353	0.0702	0.0731	0.0042	7.71e-05	0.0864	0.00109	0.00727	0.102	0.213	2.47e-07	1	0.000413	0.147	0.114	1.39e-09	0.000877	0.485	0.411	0.497	0.00251	0.184	0.404
KARPAS-422_Germinal_Center_B-Cell-Like_Diffuse_Large_B-Cell_Lymphoma_Cell_Line_bp_KARPAS-422_d01.DNase.hotspot_v3.20131126.bed.gz	0.256	0.00235	0.00526	2.99e-06	0.00353	0.0282	1	0.00139	0.147	8.94e-06	0.0429	8.99e-10	0.00746	0.00418	7.88e-05	0.00258	2.58e-16	0.113	3.24e-05	0.000929	0.0222	1.48e-07	6.28e-10	0.0891	0.00017	7.39e-06	0.353	0.052	0.244	0.799	8.33e-11	0.0428	6.14e-05	0.8	1.4e-05	0.00277	2.36e-28	1	0.00468	0.165	0.00548	6.94e-15	0.00308	0.0142	0.194	0.193	7.47e-08	5.18e-06	0.0586
SU-DHL-5_Germinal_Center_B-Cell-Like_Diffuse_Large_B-Cell_Lymphoma_Cell_Line_bp_SU-DHL-5_d01.DNase.hotspot_v3.20131126.bed.gz	0.174	0.0129	0.00526	2.91e-05	0.00353	0.0237	1	0.011	0.0397	2.87e-07	0.0233	2.7e-08	0.394	0.0246	0.0001	0.00434	6.71e-11	0.127	0.00417	0.0194	0.00506	4.52e-06	3.22e-05	0.0018	4.51e-09	0.00438	0.353	0.0382	0.0541	0.704	1.23e-08	0.00614	0.00257	1	1.54e-05	0.0144	2.9e-21	1	0.0739	0.0496	0.0299	7.56e-13	0.0021	0.0368	0.194	0.142	1.06e-06	2.31e-05	0.351
U-266_Multiple_myeloma_Cell_Line_BP_U-266_d01.DNase.hotspot_v3.20130819.bed.gz	0.00361	0.44	0.27	0.000318	0.0336	0.0958	0.327	4.07e-05	0.0151	0.000334	0.0748	9.24e-11	1	0.0552	0.227	1	8.78e-07	0.0463	0.0609	0.00806	0.000111	0.00292	5.6e-05	0.000362	1.17e-08	0.0553	0.268	0.241	0.0693	0.715	9.32e-06	0.763	0.0143	0.000463	0.0306	0.308	5.81e-09	1	0.000413	0.186	0.0541	2.41e-10	0.00148	0.796	0.518	0.0328	0.0135	0.183	0.0148
Z-138_Mantle_cell_lymphoma_Cell_Line_BP_Z-138_d01.DNase.hotspot_v3.20130819.bed.gz	0.00093	0.088	0.359	1.62e-05	0.0343	0.0739	0.00211	0.000154	0.0134	0.00314	0.0227	9.05e-09	1	0.0339	0.0214	0.93	4.22e-10	0.188	3.82e-05	0.0516	3.09e-05	0.00972	5.3e-06	0.00288	4.6e-13	0.0397	0.355	0.0219	0.0693	0.497	9.37e-06	0.0428	0.0516	0.0912	0.00597	0.565	1.45e-09	1	0.00127	0.0758	0.00456	4.16e-11	0.00528	0.0142	0.0384	0.197	0.00182	0.0171	0.00261
CD14_positive_CD16_negative_classical_monocyte_Cord_Blood_C005PS4E.DNase.hotspot_v3.20130819.bed.gz	0.000399	0.00325	0.0171	1.16e-07	0.00353	0.00155	0.197	2.54e-07	0.003	4.98e-11	0.211	5.38e-10	0.00247	0.0143	6.02e-07	0.000138	1.28e-22	0.00173	1.45e-05	0.000417	0.000691	1.05e-07	1.46e-10	0.00177	6.03e-12	0.000635	0.353	0.0219	0.00524	0.715	1.16e-16	0.00155	0.0229	0.8	7.28e-07	0.147	6.38e-25	0.0533	0.0214	0.143	0.000634	1.1e-18	0.00491	0.121	0.00308	0.0328	7.47e-08	6.28e-07	0.0125
CD34-negative_CD41-positive_CD42-positive_megakaryocyte_cell_Cord_Blood_C006NS47.DNase.hotspot_v3.20130819.bed.gz	0.00945	0.028	0.0144	3.34e-09	0.000468	0.00155	0.506	6.13e-06	0.0227	1.97e-06	0.0748	9.61e-08	0.00247	0.00418	1.83e-07	0.00258	2.42e-22	0.00192	1.78e-05	0.000417	0.000994	1.89e-07	1.46e-10	0.000251	9.65e-08	0.000109	0.353	0.0219	0.0693	0.786	1.8e-16	5.14e-05	0.00257	0.889	6.01e-07	0.0324	2.78e-35	0.0447	0.000841	0.00319	0.000634	1.95e-20	0.00307	0.0292	0.194	0.143	2.28e-05	3.58e-07	0.0148
CD14-positive_CD16-negative_classical_monocyte_Venous_Blood_C001UY46.DNase.hotspot_v3.20130415.bed.gz	0.647	0.0676	0.0238	0.000489	0.0349	0.0209	1	0.00568	0.768	3.13e-05	0.432	0.000576	0.394	0.087	0.000971	0.0144	2.6e-13	0.408	0.000526	0.0858	0.157	0.00189	4.28e-05	0.0901	9.54e-05	0.00822	0.353	0.0219	0.14	0.854	1.95e-06	0.00348	0.061	0.8	2.45e-05	0.035	8.82e-21	1	0.415	0.143	0.00353	1.65e-09	0.0544	0.0368	0.411	0.422	0.00022	1.77e-06	1
CD14-positive_CD16-negative_classical_monocyte_Venous_Blood_C0010K46.DNase.hotspot_v3.20130415.bed.gz	0.00756	0.0129	0.00388	7.2e-11	0.00573	0.0215	0.337	0.000821	0.0053	8.31e-09	0.0227	1.69e-08	0.0183	0.00696	9.27e-08	0.00434	2.42e-22	0.00636	4.73e-05	0.000417	0.00506	2.79e-06	3.26e-09	0.000343	5.69e-10	3.64e-05	0.355	0.0219	0.0947	0.715	3.32e-11	0.00348	6.14e-05	0.8	2.6e-08	0.00957	4.78e-30	0.143	0.000413	0.143	0.0014	9.62e-18	0.00307	0.0514	0.34	0.142	1.99e-06	1.33e-07	0.00693
CD14-positive_CD16-negative_classical_monocyte_Venous_Blood_C0011I43.DNase.hotspot_v3.20130415.bed.gz	0.0143	0.028	0.0391	3.12e-08	0.00443	0.0802	0.337	0.0546	0.113	0.000267	0.11	2.42e-08	0.381	0.00598	1.84e-06	0.014	1.14e-15	0.01	0.00161	0.00311	0.00589	2.59e-06	1.44e-06	0.00288	7.88e-07	0.000518	0.355	0.0382	0.107	0.704	2.58e-08	0.0036	0.00493	0.8	1.14e-07	0.035	1.42e-26	1	0.00018	0.0496	0.264	2.74e-16	0.116	0.0368	0.335	0.226	0.00289	1.27e-06	0.0369
CD14-positive_CD16-negative_classical_monocyte_Venous_Blood_C004084E.DNase.hotspot_v3.20130415.bed.gz	0.00321	0.00781	0.0412	2.22e-10	0.00288	0.00138	0.327	3.07e-07	0.0579	6.27e-11	0.0227	9.82e-11	0.0108	0.00418	3.46e-06	0.00299	6.87e-23	0.00496	3.01e-05	0.000241	0.0089	2.08e-08	2.25e-10	0.000366	5.61e-11	7.39e-06	0.353	0.0382	0.0541	0.719	1.13e-14	5.76e-05	0.000982	0.889	3.65e-05	0.035	5.11e-24	0.045	0.00341	0.0496	0.000634	4.41e-19	0.00122	0.0114	0.00308	0.0423	3.34e-08	1.31e-06	9.66e-05
inflammatory_macrophage_Venous_Blood_S001MJ4A.DNase.hotspot_v3.20130819.bed.gz	0.0294	0.0129	0.0257	7.92e-05	0.000468	0.0215	0.327	0.021	0.0205	0.00361	0.0429	8.61e-08	0.0183	0.00887	4.16e-05	0.00618	2.23e-14	0.097	9.39e-05	0.0133	0.0766	3.36e-07	4.56e-08	0.0278	1.24e-09	6.23e-05	0.353	0.149	0.089	0.786	2.6e-11	0.161	0.00119	0.8	1.7e-06	0.00261	1.21e-31	1	0.0102	0.0589	0.0459	6.94e-15	0.0164	0.0459	0.411	0.0619	4.96e-06	9.69e-07	0.0538
inflammatory_macrophage_Venous_Blood_S001MJ48.DNase.hotspot_v3.20130819.bed.gz	0.049	0.0129	0.0217	1.46e-06	0.03	0.114	0.327	0.00367	0.167	1.38e-06	0.0378	5.42e-06	0.112	0.0413	0.0001	0.000124	1.76e-13	0.00496	3.26e-05	0.00367	0.151	7.21e-06	4.56e-08	0.0306	3.01e-05	0.000518	0.353	0.0912	0.147	1	1.45e-09	0.00348	0.00462	0.8	3.32e-06	0.00311	4.73e-23	1	0.0131	0.358	0.017	6.09e-15	0.00805	0.0142	0.444	0.136	0.000319	1.27e-06	0.295
macrophage_-_T_6days_B-glucan_Venous_Blood_S00CTZ41.DNase.hotspot_v3.20141014.bed.gz	0.00361	0.00678	0.0171	4.32e-12	0.001	0.0794	0.349	0.00146	0.003	1.54e-11	0.0287	2.58e-10	0.0131	0.018	3.09e-08	0.000793	9.47e-23	0.0024	3.82e-05	0.00201	9.48e-05	5.67e-06	2.32e-10	2.69e-06	4.18e-09	7.39e-06	0.355	0.0382	0.0693	0.715	2.47e-16	0.00155	0.000604	0.8	1.14e-07	0.0144	6.67e-30	0.0202	0.00127	0.15	0.000634	7.83e-18	0.00491	0.0458	0.0433	0.0415	3.37e-07	1.46e-07	0.00514
macrophage_-_T_6days_B-glucan_Venous_Blood_S00C0J41.DNase.hotspot_v3.20141014.bed.gz	0.0171	0.759	0.198	0.0034	0.0129	0.695	1	0.000665	0.0366	0.000525	0.0205	5.07e-10	1	0.00992	0.871	1	2.33e-07	0.119	0.058	0.0479	0.00741	0.0627	0.000489	0.0164	2.17e-05	0.404	0.00795	0.351	0.0693	0.497	0.146	0.841	0.0207	0.00727	0.136	1	3.67e-09	1	9.96e-06	0.143	0.281	2.64e-09	0.00202	0.142	0.242	0.0254	0.0244	0.246	0.0148
macrophage_-_T_6days_B-glucan_Venous_Blood_S00HTF41.DNase.hotspot_v3.20141014.bed.gz	0.029	0.188	0.337	1.54e-15	0.00353	0.177	0.349	0.0109	0.003	2.6e-10	0.00401	4.73e-12	0.00247	0.00341	1.7e-06	0.666	2.42e-18	0.00496	1.45e-05	0.00378	0.00533	0.000793	5.53e-09	2.69e-06	4.6e-13	0.00531	0.355	0.0219	0.0693	0.715	1.45e-09	0.00155	3.19e-05	0.8	3.09e-07	0.0359	9.92e-22	0.00301	0.00147	0.15	0.0102	1.95e-20	0.000877	0.000438	0.0899	0.0242	0.00171	5.95e-06	0.02
macrophage_-_T_6days_B-glucan_Venous_Blood_S00JS941.DNase.hotspot_v3.20141014.bed.gz	0.732	0.2	0.00388	0.00804	0.00443	0.0022	0.327	0.249	0.366	8.25e-06	0.418	9.51e-07	0.0725	0.0122	0.00513	0.565	5e-11	0.313	0.00464	0.0179	0.0495	1.92e-05	9.86e-06	0.023	3.81e-07	0.00822	1	0.0219	0.398	0.84	1.14e-07	0.0667	0.0322	1	0.00021	0.00606	3.45e-18	1	0.0322	0.329	0.0186	8.86e-11	0.00122	0.0201	1	0.0328	0.00409	0.000938	0.611
macrophage_-_T_6days_LPS_Venous_Blood_S00BYT41.DNase.hotspot_v3.20141014.bed.gz	0.00385	0.0253	0.0412	1.32e-11	0.00812	0.0215	0.337	0.0542	0.0123	4.82e-08	0.0748	1e-07	0.172	0.00606	3.62e-06	0.00258	7.93e-15	0.00835	1.81e-05	0.0136	0.02	3.36e-07	5.61e-10	0.0416	3.81e-07	1.23e-05	0.355	0.075	0.344	0.681	5.33e-12	0.0864	0.000101	0.8	3.32e-06	0.00592	1.09e-26	0.0202	0.00068	0.0496	0.0014	2.34e-13	0.00708	0.0142	0.0453	0.111	4.96e-06	2.57e-06	0.31
macrophage_-_T_6days_LPS_Venous_Blood_S00CS041.DNase.hotspot_v3.20141014.bed.gz	0.0432	0.0235	0.0531	1.21e-06	0.00185	0.0739	0.337	0.021	0.0575	1.65e-06	0.0577	2.7e-08	0.0183	0.0594	9.27e-08	0.00208	3.51e-20	0.0114	3.01e-05	0.000914	0.00506	4.51e-05	2.06e-11	0.00268	2.17e-06	0.00232	0.355	0.00643	0.0693	0.704	2.44e-10	0.00348	0.00925	0.8	2.6e-08	0.00957	2.78e-27	0.0202	0.00651	0.057	0.00307	3.69e-11	0.00307	0.0142	0.0433	0.0619	3.86e-06	2.1e-07	0.00261
macrophage_-_T_6days_LPS_Venous_Blood_S00HSH41.DNase.hotspot_v3.20141014.bed.gz	0.0128	0.00781	0.042	8.54e-09	0.000726	0.00574	0.52	2.54e-07	0.00358	1.26e-08	0.0429	7.01e-12	0.00369	0.00598	2.5e-07	1.72e-05	1.28e-22	0.00636	3.59e-05	0.000926	0.000691	1.48e-07	5.16e-12	0.00143	2.83e-08	0.000122	0.466	0.0382	0.00271	0.818	1.78e-17	0.00155	0.00462	0.889	2.96e-06	0.0375	3.6e-24	0.0462	0.0102	0.108	0.00152	7.21e-16	0.00308	0.187	0.0899	0.106	5.83e-08	9.69e-07	0.0139
macrophage_-_T_6days_LPS_Venous_Blood_S00JRB41.DNase.hotspot_v3.20141014.bed.gz	0.00409	0.0129	0.0238	1.16e-10	0.00353	0.000753	1	0.000271	0.00897	1.67e-06	0.0227	3.52e-13	0.0115	0.00606	6.3e-05	0.000175	3.29e-19	0.00496	0.000117	0.000283	0.02	1.48e-07	4.03e-08	0.00689	1.56e-10	2.53e-05	0.381	0.0382	0.107	0.786	5.1e-11	0.00155	0.000982	0.871	0.000284	0.0334	4.1e-29	0.0257	0.00101	0.0543	0.00353	4.56e-19	0.00122	0.0142	0.0433	0.047	4.01e-08	9.03e-06	0.0148
macrophage_-_T_6days_untreated_Venous_Blood_S00BXV41.DNase.hotspot_v3.20141014.bed.gz	0.0215	0.0253	0.0238	2.97e-05	0.00353	0.0252	0.327	0.00213	0.045	1.65e-06	0.0953	5.12e-08	0.394	0.0264	0.000537	0.0824	1.65e-14	0.127	0.000117	0.00821	0.00506	4.52e-06	1.92e-07	0.0578	1.15e-06	2.31e-05	0.353	0.0382	0.0731	0.786	1.41e-08	0.0568	0.00257	0.8	1.62e-05	0.00261	3.11e-20	0.0906	0.0259	0.428	0.0327	1.99e-14	0.00811	0.00208	0.481	0.142	4.14e-07	0.000106	0.0449
macrophage_-_T_6days_untreated_Venous_Blood_S00CR241.DNase.hotspot_v3.20141014.bed.gz	0.0113	0.0572	0.337	9.99e-06	0.0349	0.0846	0.197	2.74e-05	0.016	0.00833	0.0534	4.73e-12	1	0.0246	0.0645	0.93	3.21e-07	0.0451	0.0015	0.00367	7.78e-05	0.245	6.25e-06	0.00229	3.63e-11	0.00138	0.355	0.0023	0.113	0.719	9.67e-05	0.622	0.00109	0.0803	0.0461	0.102	5.63e-08	1	3.19e-05	0.147	0.0173	4.03e-08	0.0176	0.251	0.194	0.0807	4.96e-06	0.143	0.02
macrophage_-_T_6days_untreated_Venous_Blood_S00HRJ41.DNase.hotspot_v3.20141014.bed.gz	0.253	0.446	0.198	3.47e-21	0.00353	0.169	1	0.0546	0.00389	6.25e-20	0.0748	2.24e-18	0.485	0.00696	0.00475	0.0939	1.19e-12	8.41e-06	0.0015	3.36e-08	6.34e-06	0.00773	0.00375	2.69e-06	6.14e-06	0.00822	0.353	0.0565	0.177	0.704	0.00424	0.0139	0.0044	0.374	0.00021	0.0191	3.17e-08	0.111	0.0119	0.0496	0.131	1.99e-14	0.000877	0.344	0.433	0.498	0.00988	0.00104	0.0569
macrophage_-_T_6days_untreated_Venous_Blood_S00JQD41.DNase.hotspot_v3.20141014.bed.gz	0.01	0.0448	0.0902	2.6e-14	0.000184	0.0215	0.349	0.000875	0.0134	8.38e-09	0.0204	5.03e-10	0.00369	0.00418	4.97e-07	0.0102	4.7e-21	0.00563	4.73e-05	0.00188	0.00533	3.22e-05	2.71e-09	0.000251	2.83e-08	9.42e-06	0.355	0.0488	0.089	0.786	1.26e-16	0.0275	0.00109	0.8	7.28e-07	0.00826	5.88e-33	0.0251	0.00381	0.0262	0.006	2.51e-20	0.00708	0.0142	0.0845	0.0423	6.26e-06	5.95e-06	0.00607
macrophage_Venous_Blood_C005VG45.DNase.hotspot_v3.20130819.bed.gz	0.00409	0.0253	0.0437	3.51e-06	0.00357	0.00706	0.337	0.000916	0.00389	4.37e-07	0.0196	1.52e-09	0.00471	0.00188	1.52e-06	0.00813	2.4e-21	0.0311	9.27e-05	0.000929	0.0089	4.99e-06	1.16e-08	0.00172	3.71e-10	4.16e-06	0.355	0.106	0.398	0.704	2.46e-15	0.138	0.000982	1	7.28e-07	0.00741	9.67e-30	0.166	0.000413	0.285	0.0131	1.2e-16	0.00299	0.0142	0.194	0.126	4.76e-06	4.08e-05	0.0586
macrophage_Venous_Blood_C006UE47.DNase.hotspot_v3.20130819.bed.gz	0.00438	0.0414	0.0171	3.15e-10	0.000867	0.0209	0.349	0.00189	0.00389	2.37e-06	0.0287	1.4e-09	0.00471	0.00887	1.27e-05	0.00618	2.4e-21	0.0258	7.19e-05	0.00926	0.0198	9.75e-07	5.61e-10	0.00551	7.77e-10	7.39e-06	0.355	0.0382	0.141	0.786	3.48e-14	0.0668	0.00257	0.8	9.73e-06	0.0144	2.78e-35	0.0202	0.0124	0.0239	0.00566	4.87e-19	0.002	0.0142	0.155	0.0807	6.26e-06	1.57e-05	0.0105
monocyte_-_T_0days_Venous_Blood_S00EPZ41.DNase.hotspot_v3.20141014.bed.gz	0.0465	0.0554	0.00526	4.35e-08	0.00365	0.499	0.327	0.0423	0.0697	1.31e-05	0.0877	7.22e-06	0.00832	0.0201	1.6e-06	0.00258	5.16e-19	0.01	1.45e-05	0.00055	0.0526	4.52e-06	4.53e-10	0.429	2.13e-08	0.000118	0.353	0.0488	0.0943	0.719	5.05e-09	0.0185	0.0207	0.8	9.62e-07	0.00741	1.24e-22	0.0202	0.0461	0.158	0.0768	1.99e-14	0.0176	0.0148	0.614	0.196	0.000345	9.69e-07	0.0102
monocyte_-_T_0days_Venous_Blood_S00JPF41.DNase.hotspot_v3.20141014.bed.gz	0.0345	0.035	0.0412	5.52e-08	0.0121	0.0846	0.337	2.69e-05	0.024	2.52e-05	0.0378	1.89e-10	0.00289	0.00598	7.73e-07	0.00459	5.58e-17	0.0294	9.27e-05	0.00423	0.00663	4.52e-06	6.47e-07	4.23e-05	1.17e-08	7.39e-06	0.355	0.0702	0.0693	0.715	1.05e-10	0.0834	0.0416	0.8	1.4e-07	0.0051	7.94e-28	0.14	0.000521	0.0496	0.0186	2.22e-16	0.0322	0.000438	0.194	0.106	1.66e-06	6.28e-07	0.0148
[truncated: 52 more columns]
