# Supplementary material for: Integrative analysis of 3604 GWAS reveals multiple novel cell type-specific regulatory associations
Source: Genome Biol. 2022 Jan 7;23:13. doi: 10.1186/s13059-021-02560-3 (PMC8742386; doi:10.1186/s13059-021-02560-3)
Supplement: Supplementary file 6 — Additional file 6: Table S5. Consolidated Epigenomics Roadmap H3K4me1 FORGE2 GWAS catalogue analysis results (q-values). [file 13059_2021_2560_MOESM6_ESM.xlsx]

## Sheet: sig.sites.H3K4me1
Table S5: Consolidated Epigenomics Roadmap H3K4me1 FORGE2 GWAS catalog analysis results (q-values):
Cell_Tissue_File	Lung_cancer	Facial_morphology_factor_1,_breadth_of_lateral_portion_of_upper_face	Uterine_fibroids	Heel_bone_mineral_density	Platelet_distribution_width	Diastolic_blood_pressure_x_smoking_status_current_vs_non-current_interaction_2df_test	Facial_morphology_factor_22	Coronary_artery_disease_myocardial_infarction,_percutaneous_transluminal_coronary_angioplasty,_coronary_artery_bypass_grafting,_angina_or_chromic_ischemic_heart_disease	Blond_vs._brownblack_hair_color	White_blood_cell_count_basophil	Lung_cancer_in_ever_smokers	Facial_morphology_factor_23	Breast_cancer_early_onset	Facial_morphology_factor_2,_vertical_position_of_orbits_relative_to_midface	Vascular_endothelial_growth_factor_levels	Facial_morphology_factor_4,_facial_height_related_to_vertical_position_of_gnathion	Hematocrit	Stromal-cell-derived_factor_1_alpha_levels	Vein_graft_stenosis_in_coronary_artery_bypass_grafting	Acute_lymphoblastic_leukemia_in_childhood_B_cell_precursor	Velopharyngeal_dysfunction	Political_ideology	Lung_function_FEV1FVC	Electrocardiographic_traits	Thyroid_stimulating_hormone_levels	Pursuit_maintenance_gain	Adolescent_idiopathic_scoliosis	Diisocyanate-induced_asthma	Venous_thromboembolism_adjusted_for_sickle_cell_variant_rs77121243-T	Self-reported_allergy	Elevated_serum_carcinoembryonic_antigen_levels	Cough_in_response_to_angiotensin-converting_enzyme_inhibitor_drugs	Hemoglobin_concentration	Circulating_odd-numbered_chain_saturated_fatty_acid_levels_C15_0+C17_0	Familial_lung_adenocarcinoma	Immature_fraction_of_reticulocytes	Familial_lung_cancer	Asthma_adult_onset	Hemoglobin_levels	Familial_squamous_cell_lung_carcinoma	Iron_status_biomarkers_transferrin_saturation	Endometriosis	Post_bronchodilator_FEV1	Brown_vs._black_hair_color	Family_history_of_Alzheimers_disease	Hepatitis_A	Paclitaxel_disposition_in_epithelial_ovarian_cancer	Disrupted_circadian_rhythm_low_relative_amplitude_of_rest-activity_cycles	Diverticular_disease
E029_Primary_monocytes_from_peripheral_blood_Blood_E029-H3K4me1.broadPeak.gz	0.0933	0.404	0.446	8.01e-10	1.29e-13	0.173	0.113	0.00697	0.0786	1.93e-11	0.262	0.562	0.0215	1	0.0912	0.654	0.000538	0.172	0.15	0.143	0.402	1	0.000898	0.997	0.251	0.898	0.646	0.0753	0.186	0.0102	0.736	0.13	3.85e-05	1	1	0.0322	1	0.78	0.0943	0.399	0.399	0.904	0.00307	0.5	9.47e-07	0.254	0.00903	0.227	0.654
E032_Primary_B_cells_from_peripheral_blood_Blood_E032-H3K4me1.broadPeak.gz	0.258	0.753	0.12	2.86e-10	6.4e-09	0.0058	0.0648	0.0134	0.0299	0.00889	0.00999	0.117	0.00318	0.669	0.105	0.674	0.00171	0.22	0.067	0.00645	0.468	1	0.0911	0.997	0.107	0.741	0.103	0.0545	0.0271	0.0245	0.828	0.081	0.0205	1	0.641	0.00026	0.987	0.00591	0.012	0.391	0.218	0.667	0.000337	0.00211	0.000149	0.777	0.505	0.167	0.103
E033_Primary_T_cells_from_cord_blood_Blood_E033-H3K4me1.broadPeak.gz	0.276	0.842	0.00373	8.98e-07	7.49e-06	0.00763	0.273	0.0301	0.0153	0.00586	0.278	1	0.039	0.614	0.404	0.654	0.0288	0.534	0.00227	0.229	0.658	1	0.00631	0.997	0.515	0.738	0.15	0.0564	0.258	0.00102	0.693	0.333	0.0593	0.133	0.611	0.0046	1	0.035	0.176	0.631	0.218	0.663	0.0628	0.00211	0.0173	0.412	0.259	0.23	0.791
E034_Primary_T_cells_from_peripheral_blood_Blood_E034-H3K4me1.broadPeak.gz	0.00999	0.0634	0.000199	5.92e-16	6.08e-09	0.00321	0.0648	0.028	0.00108	0.000283	0.000758	0.117	0.146	0.665	0.0152	0.654	0.000284	0.037	0.00227	0.0245	0.366	1	0.00323	0.997	0.341	0.244	0.123	1.85e-05	0.251	0.000707	0.02	0.219	3.85e-05	0.882	0.445	7.49e-05	0.987	0.0684	0.0281	0.00322	0.155	0.421	0.000392	0.0031	8e-06	0.121	0.259	0.167	0.0666
E046_Primary_Natural_Killer_cells_from_peripheral__Blood_E046-H3K4me1.broadPeak.gz	0.0305	0.404	0.00373	8.23e-16	7.7e-16	0.00763	0.105	0.147	0.0227	0.000228	0.197	0.0808	0.322	0.235	0.00235	0.654	0.000284	0.037	0.189	0.00645	0.0795	1	0.0275	0.997	0.0966	0.495	0.101	0.0795	0.135	0.00262	0.304	0.497	3.85e-05	0.816	0.23	0.0018	0.982	0.0125	0.0079	0.046	0.0872	0.667	0.000766	0.00753	1.4e-06	0.394	0.167	0.227	0.1
E050_Primary_hematopoietic_stem_cells_G-CSF-mobili_Blood_E050-H3K4me1.broadPeak.gz	0.282	0.67	0.00207	3.62e-16	4.54e-21	0.0105	0.273	0.0211	0.0123	4.99e-10	0.0512	0.194	0.0536	0.478	0.0405	0.654	1.18e-05	0.143	0.0873	0.00535	0.811	0.00471	0.000752	0.997	0.327	0.898	0.486	0.417	0.411	0.00353	0.14	0.0742	3.85e-05	0.882	0.799	2.21e-07	0.938	0.879	0.00542	0.433	0.0932	0.667	0.00771	0.14	1.19e-05	0.128	0.00903	0.329	0.299
E051_Primary_hematopoietic_stem_cells_G-CSF-mobili_Blood_E051-H3K4me1.broadPeak.gz	0.369	0.52	0.0125	3.26e-13	3.35e-17	0.019	0.162	0.0531	0.0587	3.19e-09	0.0766	0.304	0.162	0.682	0.0477	0.538	1.88e-05	0.408	0.067	0.00645	0.724	0.0062	0.000608	0.997	0.341	0.773	0.303	0.15	0.0591	0.00584	0.166	0.117	1.58e-05	0.816	0.693	5.07e-06	0.798	0.879	0.00542	0.118	0.116	0.904	0.00423	0.116	3.16e-06	0.346	0.0658	0.283	0.135
E028_Breast_variant_Human_Mammary_Epithelial_Cells_Breast_E028-H3K4me1.broadPeak.gz	0.565	0.842	0.0111	8.82e-17	2.36e-05	0.00763	0.0996	0.252	0.273	0.265	0.286	0.205	0.352	0.923	0.0511	0.654	0.151	0.405	0.948	0.307	0.658	0.981	0.000918	0.997	0.341	0.972	0.446	0.194	0.269	0.132	0.174	0.0118	0.00723	0.107	0.63	0.00495	0.683	0.879	0.0736	0.251	0.729	0.0504	0.0188	0.689	0.00401	0.868	0.342	0.222	0.109
E003_H1_Cells_ES_Cell_E003-H3K4me1.broadPeak.gz	0.753	0.404	0.247	3.38e-08	0.0117	0.711	0.441	0.15	0.046	0.544	0.499	0.125	0.302	0.191	0.144	0.785	0.000224	0.172	0.927	0.143	0.367	0.031	0.0721	0.997	0.743	0.659	0.703	0.00469	0.197	0.425	0.362	0.0742	0.0218	0.28	0.426	0.165	0.417	0.879	0.212	0.026	0.226	0.667	0.0171	0.0465	0.000138	0.121	0.0579	0.00558	0.116
E004_H1_BMP4_Derived_Mesendoderm_Cultured_Cells_ES_Cell_E004-H3K4me1.broadPeak.gz	0.777	1	0.126	0.0204	0.457	0.491	0.818	0.252	0.488	0.658	0.91	0.416	0.0823	0.499	0.516	0.654	0.935	0.257	0.336	0.357	0.934	0.0051	0.224	0.997	0.743	0.898	0.859	0.0153	0.562	0.633	0.941	0.542	0.913	0.0767	0.771	0.293	0.987	0.879	0.632	0.0452	0.874	0.979	0.923	0.942	0.405	0.43	0.528	0.0574	0.341
E005_H1_BMP4_Derived_Trophoblast_Cultured_Cells_ES_Cell_E005-H3K4me1.broadPeak.gz	0.183	0.387	0.519	9.02e-13	0.000506	0.025	0.031	0.0211	0.0794	0.322	0.134	0.117	0.333	0.0244	0.0125	0.181	0.000332	0.0639	0.336	0.747	0.0997	0.12	0.0278	0.997	0.327	0.221	5.02e-05	1.12e-05	0.0591	0.525	0.174	0.00041	1.58e-05	0.0349	0.0985	0.0935	0.417	0.879	0.0788	0.00322	0.337	0.421	0.00771	0.332	1.73e-05	0.121	0.274	0.3	0.00431
E006_H1_Derived_Mesenchymal_Stem_Cells_ES_Cell_E006-H3K4me1.broadPeak.gz	0.118	0.0634	0.00379	8.39e-23	6.17e-06	0.0762	0.0453	0.00764	0.000923	0.118	0.000762	0.0137	0.437	0.162	0.00624	0.104	2.4e-07	0.0636	0.53	0.143	6.89e-05	0.724	1.74e-05	0.997	0.021	0.00335	5.56e-05	1.22e-09	0.0648	0.525	0.00672	0.0947	1.58e-05	0.397	0.00346	0.00169	0.589	0.888	0.00428	0.0141	0.00418	0.22	0.000101	0.05	9.47e-07	0.00734	0.342	0.544	0.0381
E007_H1_Derived_Neuronal_Progenitor_Cultured_Cells_ES_Cell_E007-H3K4me1.broadPeak.gz	0.276	0.333	0.337	0.0596	0.613	0.0764	0.0633	0.0836	0.25	0.561	0.262	0.681	0.168	0.0554	0.105	0.0503	0.163	0.189	0.927	0.352	0.0915	0.0062	0.453	0.997	0.341	0.657	0.000276	2.2e-07	0.000122	0.515	0.443	0.00508	0.129	0.0804	0.00412	0.0295	0.539	0.879	0.128	0.000757	0.729	0.584	0.005	0.206	0.0332	0.021	0.447	0.227	0.0276
E008_H9_Cells_ES_Cell_E008-H3K4me1.broadPeak.gz	0.909	0.995	0.173	0.207	0.172	0.234	0.761	0.775	0.86	0.561	0.173	0.649	0.322	0.458	0.434	0.616	0.286	0.947	0.685	0.462	0.366	0.201	0.502	0.997	0.0966	0.898	0.311	0.0155	0.0335	0.762	0.176	0.13	0.667	0.0767	0.156	0.646	0.111	0.918	0.43	0.0134	0.391	0.667	0.591	0.942	0.202	0.226	0.259	0.00558	0.172
E085_Fetal_Intestine_Small_Feta_Intestine_Small_E085-H3K4me1.broadPeak.gz	0.358	0.813	0.0643	3.63e-17	3.13e-05	0.0108	0.209	0.031	0.00108	0.488	0.31	0.562	0.172	0.369	0.00933	0.654	0.00085	0.121	0.248	0.281	0.291	0.218	2.07e-08	0.997	0.0966	0.761	0.374	5.21e-05	0.236	0.298	0.0569	0.457	0.000228	0.143	0.79	0.0242	0.987	0.879	0.0079	0.0918	0.86	0.667	0.00484	0.274	0.000121	0.285	0.559	0.167	0.29
E080_Fetal_Adrenal_Gland_Fetal_Adrenal_Gland_E080-H3K4me1.broadPeak.gz	0.149	0.842	0.042	5.94e-22	1.82e-10	0.0146	0.105	0.00833	0.0299	0.0708	0.185	0.409	0.501	0.0795	0.00307	1	1.88e-05	0.0639	0.927	0.122	0.581	0.931	6.64e-08	0.997	0.0151	0.879	0.809	0.00159	0.0335	0.239	0.266	0.0172	3.85e-05	0.0843	0.846	0.000889	0.987	0.879	0.0351	0.515	0.516	0.326	0.0317	0.726	3.16e-06	0.446	0.00903	0.3	0.0205
E081_Fetal_Brain_Male_Fetal_Brain_E081-H3K4me1.broadPeak.gz	0.369	0.67	0.71	2.02e-12	0.00598	0.305	0.069	0.395	0.26	0.566	0.15	0.453	0.322	0.232	0.00214	0.654	0.185	0.405	0.61	0.281	0.934	0.218	0.00631	0.997	0.338	0.657	0.42	0.000765	0.0825	0.633	0.829	0.156	0.0549	0.143	0.75	0.165	0.798	0.974	0.428	0.195	0.679	0.904	0.0621	0.5	0.405	0.346	0.404	0.307	0.0504
E082_Fetal_Brain_Female_Fetal_Brain_E082-H3K4me1.broadPeak.gz	0.868	0.753	0.776	0.00066	0.1	0.247	0.105	0.0836	0.398	0.986	0.293	0.304	0.302	0.888	0.0477	0.908	0.588	0.394	0.725	0.86	0.934	0.0323	0.000754	0.997	0.0616	0.659	0.12	0.00737	0.316	0.833	0.772	0.0515	0.441	0.107	0.612	0.303	0.798	0.926	0.403	0.254	0.815	0.95	0.0925	0.17	0.386	0.346	0.447	0.227	0.294
E083_Fetal_Heart_Fetal_Heart_E083-H3K4me1.broadPeak.gz	0.874	0.995	0.125	2.49e-22	1.51e-09	0.0688	0.659	0.282	0.0247	0.628	0.462	0.303	0.517	0.191	0.0293	0.0929	0.0441	0.325	0.396	0.324	0.934	0.952	5.51e-15	0.00655	0.251	0.761	0.486	0.00806	0.667	0.833	0.736	0.13	0.0218	0.465	0.771	0.00169	0.987	0.78	0.377	0.23	0.657	0.667	0.427	0.332	0.0454	0.921	0.359	0.227	0.351
E084_Fetal_Intestine_Large_Fetal_Intestine_Large_E084-H3K4me1.broadPeak.gz	0.369	0.571	0.0111	7.05e-20	5.58e-05	0.0688	0.662	0.0164	0.0299	0.281	0.251	0.304	0.146	0.357	0.0902	0.908	0.000131	0.143	0.42	0.229	0.237	0.952	9.93e-07	0.997	0.0966	0.898	0.15	0.0122	0.296	0.239	0.0443	0.0742	1.58e-05	0.0349	0.846	0.00975	0.798	0.879	0.012	0.195	0.399	0.421	0.00812	0.332	0.000277	0.346	0.649	0.227	0.172
E086_Fetal_Kidney_Fetal_Kidney_E086-H3K4me1.broadPeak.gz	0.868	0.995	0.216	9.15e-13	0.12	0.107	1	0.1	0.464	0.885	0.627	0.535	0.0398	0.604	0.494	0.558	0.185	0.486	0.61	0.734	0.658	0.952	4.99e-05	0.997	0.341	0.761	0.486	0.0795	0.806	0.762	0.693	0.406	0.0176	0.185	0.641	0.303	0.987	0.879	0.313	0.403	0.862	0.421	0.576	0.934	0.475	0.626	0.247	0.338	0.324
E088_Fetal_Lung_Fetal_Lung_E088-H3K4me1.broadPeak.gz	0.429	0.842	0.676	1.9e-24	0.000246	0.385	0.826	0.0777	0.0818	0.561	0.687	0.709	0.352	0.0745	0.061	0.972	0.185	0.31	0.53	0.281	0.691	0.0901	1.17e-21	0.997	0.0616	0.761	0.916	0.03	0.182	0.517	0.941	0.427	0.0933	0.0598	0.906	0.0768	0.982	0.879	0.128	0.263	0.729	0.191	0.0404	0.938	0.162	0.64	0.505	0.484	0.0118
E090_Fetal_Muscle_Leg_Fetal_Muscle_Leg_E090-H3K4me1.broadPeak.gz	0.202	0.67	0.518	1.19e-24	5.38e-07	0.0203	0.174	0.1	0.00936	0.149	0.00999	0.12	0.146	0.00805	0.00214	0.181	0.00082	0.121	0.948	0.143	0.366	0.00471	3.78e-05	0.997	0.136	0.657	0.00101	1.32e-10	0.0111	0.158	0.0795	0.0266	0.0379	0.185	0.0205	0.00146	0.798	0.879	0.0202	0.118	0.0551	0.731	0.0628	0.108	0.000188	0.021	0.167	0.0574	0.00718
E089_Fetal_Muscle_Trunk_Fetal_Muscle_Trunk_E089-H3K4me1.broadPeak.gz	0.202	0.214	0.364	2.91e-24	7.19e-07	0.447	0.0117	0.00833	0.00119	0.0227	0.00729	0.0137	0.146	0.0298	0.000341	0.037	0.000229	0.00179	0.53	0.143	0.00281	0.00149	0.000235	0.997	0.0726	0.00335	5.56e-05	1.32e-09	0.0111	0.158	0.02	0.0159	0.000115	0.0767	0.0987	0.00021	0.798	0.879	0.012	6.69e-05	0.00418	0.544	0.000337	0.0664	1.17e-07	0.00052	0.247	0.26	0.00139
E092_Fetal_Stomach_Fetal_Stomach_E092-H3K4me1.broadPeak.gz	0.202	0.387	0.146	2.49e-22	0.00298	0.107	0.113	0.147	0.182	0.658	0.262	0.562	0.302	0.00849	0.00473	0.698	0.000351	0.189	0.948	0.138	0.468	0.0475	2.82e-08	0.997	0.0425	0.659	0.022	8.25e-07	0.0347	0.327	0.736	0.0266	0.0383	0.0916	0.75	0.0309	0.539	0.879	0.0282	0.252	0.473	0.326	0.000101	0.529	0.0338	0.121	0.573	0.378	0.00431
E093_Fetal_Thymus_Fetal_Thymus_E093-H3K4me1.broadPeak.gz	0.00999	0.67	0.0188	5.95e-14	2.18e-08	0.0734	0.031	0.0777	0.000244	0.0214	0.000147	0.12	0.139	0.191	0.00229	0.163	0.00172	0.189	0.067	0.143	0.237	0.00712	0.00363	0.997	0.0649	0.659	0.00037	6.35e-06	0.0335	0.109	0.0795	0.0104	0.00653	0.422	0.585	0.00105	0.69	0.0583	0.0079	0.046	0.0212	0.667	0.000665	0.05	4.23e-07	0.13	0.274	0.307	0.1
E094_Gastric_Gastric_E094-H3K4me1.broadPeak.gz	0.574	0.404	0.0456	8.49e-07	0.000727	0.173	0.113	0.336	0.526	0.382	0.0368	0.183	0.039	0.294	0.00642	0.0142	0.000426	0.126	0.42	0.597	0.468	0.952	0.175	0.997	0.147	0.367	8.37e-06	1.57e-05	0.0195	0.239	0.0649	5.32e-06	0.00605	0.0547	0.0114	0.103	0.798	0.879	0.0282	0.00432	0.212	0.667	0.0852	0.516	0.000584	0.248	0.274	0.348	0.29
E021_iPS_DF_6.9_Cells_IPS_cell_E021-H3K4me1.broadPeak.gz	0.369	0.333	0.0957	0.00114	0.137	0.173	0.113	0.0874	0.0542	0.561	0.588	0.0808	0.517	0.294	0.067	0.654	0.193	0.0639	1	0.464	0.351	0.0051	0.453	0.997	0.852	0.657	0.00142	0.00405	0.0335	0.327	0.0903	0.00041	0.782	0.133	0.000306	0.538	0.00398	0.879	0.335	9.92e-08	0.399	0.421	0.000102	0.116	0.00113	0.00734	0.252	0.333	0.207
E022_iPS_DF_19.11_Cells_IPS_cell_E022-H3K4me1.broadPeak.gz	0.202	0.00939	0.12	1.35e-13	6.94e-05	0.0734	0.00533	0.0777	0.0232	0.175	0.272	0.000629	0.352	0.232	0.00566	0.000958	0.000204	0.00855	0.796	0.229	0.00146	1	0.0464	0.997	0.446	0.00335	0.000208	1.31e-10	0.000433	0.566	0.0144	0.00508	0.00127	0.0767	0.0987	0.00103	0.00148	0.78	0.0462	0.00322	0.00739	0.904	0.000101	0.0345	2.02e-05	4.65e-05	0.274	0.227	0.00011
E017_IMR90_fetal_lung_fibroblasts_Cell_Line_Lung_E017-H3K4me1.broadPeak.gz	0.391	0.842	0.00373	5.32e-36	3.77e-08	0.0801	0.126	0.0301	0.00883	0.624	0.262	1	0.517	0.528	0.00155	0.654	0.00105	0.172	0.162	0.308	0.366	0.931	1.16e-17	0.997	0.00749	0.236	0.859	0.000827	0.562	0.158	0.266	0.156	0.00127	0.00716	0.837	0.0252	0.798	0.528	0.0375	0.167	0.399	0.0081	0.919	0.319	0.00262	0.394	0.568	0.654	0.00123
E097_Ovary_Ovary_E097-H3K4me1.broadPeak.gz	0.369	0.67	0.0298	4.62e-10	0.0261	0.247	0.192	0.0836	0.0612	0.947	0.213	0.852	0.517	0.191	0.177	0.263	0.0125	0.177	0.89	0.983	0.205	0.382	0.00876	0.997	0.341	0.446	0.00658	6.18e-06	0.0286	0.633	0.817	0.0742	0.0477	0.0502	0.585	0.0128	0.0169	0.974	0.369	0.0562	0.516	0.667	0.12	0.05	0.00651	0.121	0.247	0.227	0.00139
E098_Pancreas_Pancreas_E098-H3K4me1.broadPeak.gz	0.276	0.555	0.00379	1.82e-05	7.49e-05	0.00763	0.0996	0.302	0.0587	0.215	0.039	0.12	0.271	0.00805	0.00214	0.00515	8.54e-05	0.138	0.948	0.983	0.0915	0.931	0.0296	0.997	0.422	0.659	1.4e-05	6.43e-07	0.145	0.246	0.00506	0.0172	3.85e-05	0.526	0.771	0.103	0.823	0.974	0.0079	0.0376	0.014	0.667	0.000337	0.0324	0.000149	0.00052	0.278	0.311	0.00928
E091_Placenta_Placenta_E091-H3K4me1.broadPeak.gz	0.374	0.753	0.042	6.35e-25	2.56e-10	0.00763	0.108	0.0301	0.00108	0.0145	0.00969	0.535	0.444	0.00805	0.00642	0.0929	2.3e-06	0.189	0.61	0.164	0.0921	1	5.38e-09	0.997	0.0151	0.236	0.303	0.000528	0.0335	0.0287	0.212	0.0643	1.58e-05	0.28	0.75	0.00034	0.798	0.879	0.0186	0.17	0.0932	0.808	0.000337	0.0345	4.29e-07	0.0509	0.354	0.484	0.00248
E100_Psoas_Muscle_Psoas_Muscle_E100-H3K4me1.broadPeak.gz	0.712	0.995	0.544	7.31e-13	0.000506	0.301	0.162	0.282	0.25	0.364	0.469	0.117	0.302	0.191	0.0135	0.654	0.00972	0.394	0.948	0.86	0.595	0.218	7.19e-06	0.997	0.576	0.741	0.00284	6.91e-05	0.258	0.491	0.62	0.00811	0.0241	0.526	0.837	0.0291	0.952	0.879	0.313	0.195	0.657	0.808	0.12	0.934	0.394	0.285	0.167	0.227	0.374
E055_Foreskin_Fibroblast_Primary_Cells_skin01_Skin_E055-H3K4me1.broadPeak.gz	0.369	0.995	0.0131	1.26e-38	5.73e-09	0.00763	0.47	0.00282	1.23e-06	0.311	0.251	0.177	0.517	0.442	0.000782	0.908	1.97e-06	0.205	0.606	0.352	0.589	0.952	1.13e-12	0.997	0.136	0.773	0.15	0.000106	0.258	0.132	0.419	0.0352	0.000122	0.107	0.837	0.00026	0.798	0.521	0.325	0.23	0.298	0.00796	0.0628	0.0205	0.0074	0.477	0.396	0.26	0.000545
E056_Foreskin_Fibroblast_Primary_Cells_skin02_Skin_E056-H3K4me1.broadPeak.gz	0.0933	0.753	0.063	8.44e-36	1.63e-08	0.000659	0.284	0.00282	8.85e-06	0.218	0.00999	0.000862	0.352	0.0494	0.00148	0.163	0.000204	0.126	0.239	0.196	0.237	0.952	1.84e-12	0.997	0.341	0.219	0.022	6.35e-06	0.08	0.301	0.00503	0.000276	4.49e-05	0.143	0.468	8.58e-06	0.798	0.521	0.0454	0.0098	0.107	0.0504	0.0143	0.216	1.86e-07	0.31	0.303	0.3	0.000545
E057_Foreskin_Keratinocyte_Primary_Cells_skin02_Skin_E057-H3K4me1.broadPeak.gz	0.202	0.842	0.0131	5.44e-16	3.72e-08	0.0218	0.00533	0.282	0.000138	0.544	0.286	0.394	0.437	0.733	0.00148	0.616	6.62e-05	0.126	0.927	0.143	0.497	1	0.000252	0.997	0.446	0.657	0.638	0.417	0.0335	0.257	0.0524	0.00736	4.57e-05	0.638	0.846	0.293	0.987	0.521	0.128	0.252	0.203	0.121	0.0317	0.0169	5.03e-06	0.309	0.351	0.3	0.0315
E059_Foreskin_Melanocyte_Primary_Cells_skin01_Skin_E059-H3K4me1.broadPeak.gz	0.118	0.52	0.00373	4.71e-15	2.16e-08	0.0203	0.0146	0.27	1.41e-05	0.135	0.00729	0.0185	0.097	0.00805	0.00214	0.0929	0.000229	0.0262	0.259	0.285	0.237	0.0906	6.04e-05	0.997	0.0151	0.657	5.01e-05	4.35e-06	0.269	0.633	0.0187	0.00508	0.00184	0.107	0.641	0.0046	0.539	0.914	0.0149	0.118	0.0932	0.884	0.0188	0.0205	5.03e-06	0.121	0.342	0.222	0.0997
E109_Small_Intestine_Small_Intestine_E109-H3K4me1.broadPeak.gz	0.276	0.91	0.146	1.14e-14	0.000197	0.247	0.414	0.0134	0.0425	0.0065	0.499	0.535	0.326	0.191	0.00214	0.902	0.123	0.0639	0.61	0.143	0.811	0.218	1.26e-08	0.997	0.0421	0.979	0.982	0.015	0.197	0.246	0.13	0.00508	0.0241	0.0767	0.612	0.165	0.987	0.926	0.284	0.947	0.607	0.33	0.0203	0.332	0.000341	0.921	0.505	0.3	0.0106
[truncated: 261 more columns]
