# Supplementary material for: Integrative analysis of 3604 GWAS reveals multiple novel cell type-specific regulatory associations
Source: Genome Biol. 2022 Jan 7;23:13. doi: 10.1186/s13059-021-02560-3 (PMC8742386; doi:10.1186/s13059-021-02560-3)
Supplement: Supplementary file 8 — Additional file 8: Table S7. Consolidated Epigenomics Roadmap H3K36me3 FORGE2 GWAS catalogue analysis results (q-values). [file 13059_2021_2560_MOESM8_ESM.xlsx]

## Sheet: sig.sites.H3K36me3
Table S7: Consolidated Epigenomics Roadmap H3K36me3 FORGE2 GWAS catalog analysis results (q-values):
Cell_Tissue_File	Monokine_induced_by_gamma_interferon_levels	HDL_cholesterol	Mononucleosis	Lipoprotein_a_-_cholesterol_levels	Alzheimer_disease_and_age_of_onset	Morningness	Psoriasis	White_blood_cell_count	Lipoproteina_levels_adjusted_for_apolipoproteina_isoforms	Lipoprotein_phospholipase_A2_activity_in_cardiovascular_disease	Red_vs._brownblack_hair_color	Psoriatic_arthritis	General_cognitive_ability	Cholesterol,_total	Estradiol_plasma_levels_breast_cancer	Alzheimers_disease_cognitive_decline	HDL_cholesterol_levels	TB-LM_or_TBLH-BMD_pleiotropy	Adolescent_idiopathic_scoliosis	Alzheimers_disease_late_onset	Mosquito_bite_size	Chronic_inflammatory_diseases_ankylosing_spondylitis,_Crohns_disease,_psoriasis,_primary_sclerosing_cholangitis,_ulcerative_colitis_pleiotropy	Alzheimers_disease_or_family_history_of_Alzheimers_disease	Corneal_endothelial_cell_density	Plasma_trimethylamine_N-oxide_levels	HDL_cholesterol_levels_x_alcohol_consumption_drinkers_vs_non-drinkers_interaction_2df	Diastolic_blood_pressure	Urinary_metabolites_H-NMR_features	Urinary_tract_infection_frequency	Platelet_count	Corneal_resistance_factor	Mean_arterial_pressure	HDL_cholesterol_levels_x_alcohol_consumption_regular_vs_non-regular_drinkers_interaction_2df	Moyamoya_disease	Huntingtons_disease_progression	Coronary_artery_aneurysm_in_Kawasaki_disease	Pulse_pressure	Uterine_fibroids	Interleukin-1-receptor_antagonist_levels	HDL_cholesterol_x_physical_activity_interaction_2df_test	Multiple_sclerosis	Chronic_lymphocytic_leukemia	Interleukin-2_receptor_antagonist_levels	Respiratory_diseases	Amyotrophic_lateral_sclerosis	Mean_corpuscular_hemoglobin	Plateletcrit	Eye_color_traits	Vascular_endothelial_growth_factor_levels
E029_Primary_monocytes_from_peripheral_blood_Blood_E029-H3K36me3.broadPeak.gz	0.256	8.36e-08	0.993	0.503	0.998	0.000641	0.00529	8.9e-12	1	0.938	0.416	0.263	0.00152	0.0639	0.714	0.359	0.0123	0.0343	0.631	0.00411	0.387	0.00586	0.0143	0.778	0.353	0.104	0.335	0.842	0.67	5.11e-06	0.478	0.112	0.066	0.000172	0.155	0.969	0.00178	0.0258	0.995	0.0127	0.00352	0.0147	0.733	0.0808	0.00678	4.57e-18	0.0211	0.139	0.854
E032_Primary_B_cells_from_peripheral_blood_Blood_E032-H3K36me3.broadPeak.gz	0.581	1.28e-09	0.993	0.385	0.998	0.000784	0.000373	7.75e-10	1	0.96	0.708	0.132	5.26e-05	0.0407	0.896	0.0208	0.0274	0.0455	0.45	0.0136	0.00495	3.11e-06	0.785	0.812	0.214	0.127	0.165	0.842	0.625	1.29e-05	0.35	0.0561	0.0896	0.0144	0.184	0.958	0.000769	0.0189	0.995	0.0138	3.32e-07	0.0125	0.604	0.0254	0.00644	2.09e-19	0.112	0.0632	0.624
E033_Primary_T_cells_from_cord_blood_Blood_E033-H3K36me3.broadPeak.gz	0.422	8.9e-05	0.993	0.436	0.998	0.000641	0.00217	1.05e-09	1	0.938	0.511	0.377	0.000212	0.0526	0.836	0.119	0.0217	0.0787	0.161	0.0499	0.213	0.00103	0.578	0.744	0.169	0.204	0.14	0.788	0.373	2.19e-05	0.0432	0.112	0.143	0.00655	0.155	0.974	0.000215	0.018	0.995	0.0308	0.0262	0.00915	0.406	0.137	0.0332	2.67e-18	0.0211	0.0548	0.849
E034_Primary_T_cells_from_peripheral_blood_Blood_E034-H3K36me3.broadPeak.gz	0.437	8.62e-09	0.993	0.285	0.998	0.000641	0.00217	4.38e-12	1	0.856	0.529	0.132	0.000546	0.0526	0.4	0.294	0.0217	0.0463	0.696	0.0791	0.0451	4.68e-07	0.807	0.805	0.0901	0.101	0.155	0.556	0.606	3.53e-05	0.158	0.086	0.0809	0.0293	0.298	0.748	0.000305	0.0115	0.995	0.00994	3.32e-07	0.00915	0.604	0.0125	0.0776	2.54e-24	0.00319	0.0632	0.692
E046_Primary_Natural_Killer_cells_from_peripheral__Blood_E046-H3K36me3.broadPeak.gz	0.453	7.34e-06	0.993	0.503	0.998	0.00793	0.000137	4.38e-12	1	0.997	0.559	0.388	0.00388	0.155	0.808	0.517	0.042	0.035	0.524	0.0246	0.195	5.52e-06	0.807	0.86	0.88	0.217	0.155	0.481	0.606	0.000115	0.111	0.0627	0.243	0.00655	0.199	0.974	0.000769	0.0285	0.995	0.0722	0.000131	0.0125	0.733	0.00634	0.0276	3.75e-19	0.0583	0.0527	0.624
E050_Primary_hematopoietic_stem_cells_G-CSF-mobili_Blood_E050-H3K36me3.broadPeak.gz	0.437	4.75e-07	0.993	0.361	0.998	0.000212	0.0032	4.38e-12	1	0.656	0.529	0.399	8.06e-05	0.0639	0.79	0.613	0.109	0.088	0.832	0.0103	0.15	0.00265	0.21	0.805	0.402	0.217	0.0807	0.481	0.471	4.61e-06	0.0587	0.0925	0.167	0.00194	0.145	0.969	6.16e-06	0.00931	0.995	0.024	0.0262	0.777	0.797	0.0808	0.0114	1.02e-18	0.000901	0.18	0.823
E051_Primary_hematopoietic_stem_cells_G-CSF-mobili_Blood_E051-H3K36me3.broadPeak.gz	0.437	3.63e-06	0.993	0.343	0.998	4.35e-05	0.00447	9.61e-11	1	0.656	0.523	0.384	0.000712	0.122	0.4	0.355	0.0272	0.0787	0.631	0.0268	0.0349	0.00243	0.201	0.805	0.402	0.123	0.00812	0.358	0.257	9.47e-05	0.122	0.0561	0.0809	0.000588	0.418	0.969	0.000137	0.0192	0.995	0.067	0.00982	0.504	0.698	0.0234	0.00452	1.7e-17	0.00677	0.18	0.852
E028_Breast_variant_Human_Mammary_Epithelial_Cells_Breast_E028-H3K36me3.broadPeak.gz	0.543	0.000856	0.993	0.563	0.998	0.101	0.0542	0.000457	1	0.656	0.708	0.647	0.00267	0.435	0.998	0.893	0.0967	0.395	0.524	0.552	0.707	0.398	1	0.905	0.536	0.522	0.028	0.91	0.781	0.000509	0.47	0.663	0.432	3.98e-05	0.682	0.969	0.000502	0.0397	0.995	0.121	0.049	0.777	0.733	0.284	0.125	0.011	0.584	0.709	0.99
E003_H1_Cells_ES_Cell_E003-H3K36me3.broadPeak.gz	0.244	0.00282	0.993	0.832	0.804	0.0515	0.354	0.382	0.432	0.167	0.00241	0.67	0.797	0.156	0.801	0.613	0.221	0.218	0.196	0.743	0.243	0.93	0.00031	0.778	0.632	0.522	0.147	0.711	0.471	0.0182	0.256	0.139	0.589	0.0032	0.155	0.748	0.00644	0.026	0.995	0.0916	0.697	0.981	0.855	0.425	0.0183	0.000487	0.934	0.181	0.678
E004_H1_BMP4_Derived_Mesendoderm_Cultured_Cells_ES_Cell_E004-H3K36me3.broadPeak.gz	0.294	0.595	0.993	0.443	0.257	0.338	0.354	1	0.632	1	0.879	0.384	0.969	0.259	0.4	0.178	0.465	0.88	0.696	0.545	0.577	0.997	1	0.776	1	0.958	1	0.939	0.868	0.964	0.35	0.945	0.941	0.145	1	0.969	0.999	0.953	0.995	0.662	0.687	0.777	0.516	0.667	0.708	0.999	0.999	0.709	0.98
E005_H1_BMP4_Derived_Trophoblast_Cultured_Cells_ES_Cell_E005-H3K36me3.broadPeak.gz	0.193	6.8e-06	0.446	0.436	0.0055	0.171	0.0968	7.03e-05	1	0.398	0.00174	0.111	0.537	0.00321	0.79	0.0148	0.0571	0.0343	4.31e-07	0.00411	0.0414	0.106	2.39e-10	0.166	0.0278	0.0506	0.0125	0.842	0.203	3.99e-05	0.435	0.0627	0.0355	0.00655	0.165	0.241	0.00476	0.0846	0.995	0.0222	0.373	0.99	0.197	0.0808	0.437	3.63e-15	0.0583	0.886	0.317
E006_H1_Derived_Mesenchymal_Stem_Cells_ES_Cell_E006-H3K36me3.broadPeak.gz	0.204	2.17e-08	0.257	0.0064	1.5e-06	0.0671	0.068	0.000108	0.203	0.293	0.00174	0.00298	0.112	0.00923	0.79	3.71e-06	0.0241	0.00152	5.71e-10	0.0302	0.0249	0.0479	1.41e-15	0.0202	0.0196	0.0088	0.00684	0.481	0.00679	8.49e-09	0.0172	0.208	0.00581	0.00655	5.49e-05	0.0264	8.42e-05	0.00609	0.68	0.0127	0.286	0.889	0.0541	0.00634	0.846	1.11e-21	0.000224	0.886	0.00283
E007_H1_Derived_Neuronal_Progenitor_Cultured_Cells_ES_Cell_E007-H3K36me3.broadPeak.gz	0.225	0.00117	0.993	0.65	0.00481	0.709	0.87	0.996	0.0813	0.0291	0.0377	0.0023	0.969	0.0844	0.33	0.0122	0.268	0.82	2.18e-07	0.76	0.139	0.485	0.0143	0.0748	0.0901	0.728	1	0.513	0.471	0.822	0.721	0.935	0.666	0.101	0.167	0.974	0.2	0.0222	0.995	0.282	0.313	0.99	0.215	0.701	0.925	0.0236	0.999	0.181	0.594
E008_H9_Cells_ES_Cell_E008-H3K36me3.broadPeak.gz	0.0863	2.85e-06	0.0412	0.343	0.00063	0.275	0.254	0.251	1	0.0381	0.0794	0.00719	0.993	0.113	0.4	8.93e-07	0.0895	0.419	0.000995	0.228	0.000839	0.333	8.93e-10	0.13	0.112	0.342	0.816	0.788	0.451	0.0105	0.264	0.941	0.276	0.0385	0.000901	0.748	0.437	0.0151	0.995	0.249	0.462	0.889	0.383	0.284	0.456	1.55e-07	0.312	0.827	0.373
E085_Fetal_Intestine_Small_Feta_Intestine_Small_E085-H3K36me3.broadPeak.gz	0.373	1.65e-16	0.993	0.285	0.000414	0.0428	0.234	4.38e-12	1	0.0766	0.00174	0.0455	0.00438	2.13e-05	0.0843	0.00555	0.0017	0.0573	0.0037	2.37e-06	0.00495	0.0107	1.01e-30	0.0421	0.0901	0.00622	3.13e-08	0.358	0.505	1.97e-11	0.00754	0.000821	0.00292	0.0171	0.0537	0.266	2e-14	0.0298	0.809	0.00994	0.0351	0.504	0.332	0.00812	0.792	2.37e-29	1.29e-09	0.886	0.158
E080_Fetal_Adrenal_Gland_Fetal_Adrenal_Gland_E080-H3K36me3.broadPeak.gz	0.408	1.5e-11	0.993	0.436	0.998	0.000723	0.119	7.08e-10	0.00148	0.0381	0.432	0.463	0.00138	0.00126	0.4	0.167	0.0107	0.0573	0.138	0.00817	0.0909	0.0259	7.67e-05	0.13	0.0196	0.0237	0.000393	0.556	0.455	2.48e-05	0.0046	0.00905	0.0101	3.98e-05	0.125	0.748	1.45e-07	0.00693	0.995	0.0127	0.422	0.851	0.589	0.151	0.0202	2.31e-12	0.000742	0.201	0.314
E081_Fetal_Brain_Male_Fetal_Brain_E081-H3K36me3.broadPeak.gz	0.647	0.00054	0.993	0.666	0.998	0.171	0.223	0.412	1	0.656	0.529	0.132	0.213	0.0756	0.79	0.479	0.414	0.637	0.299	0.535	0.734	0.805	1	0.805	0.536	0.355	1	0.6	0.67	0.26	0.245	0.79	0.575	0.00222	0.853	0.748	0.594	0.0307	0.995	0.0208	0.126	0.99	0.904	0.896	0.218	0.135	0.901	0.181	0.624
E082_Fetal_Brain_Female_Fetal_Brain_E082-H3K36me3.broadPeak.gz	0.422	0.000128	0.993	0.666	0.998	0.00164	0.159	0.0627	1	0.274	0.314	0.463	5.26e-05	0.00195	0.79	0.104	0.419	0.0785	0.138	0.338	0.243	0.708	0.822	0.32	0.248	0.355	0.735	0.842	0.474	0.0158	0.813	0.279	0.287	0.000588	0.146	0.748	0.00579	0.0154	0.995	0.067	0.42	0.777	0.708	0.701	0.00644	2e-08	0.354	0.34	0.849
E083_Fetal_Heart_Fetal_Heart_E083-H3K36me3.broadPeak.gz	0.695	0.0345	0.993	0.65	0.998	0.296	0.296	0.996	1	0.828	0.887	0.823	0.89	0.974	0.998	0.545	0.204	0.34	0.0406	0.999	0.464	0.708	1	0.778	0.536	0.836	1	0.91	0.725	0.964	0.35	0.79	0.757	0.358	0.564	0.958	0.626	0.225	0.995	0.786	0.697	0.777	0.383	0.701	0.0332	0.999	0.993	0.00279	0.932
E084_Fetal_Intestine_Large_Fetal_Intestine_Large_E084-H3K36me3.broadPeak.gz	0.543	6.62e-10	0.993	0.603	0.998	0.000784	0.0309	7.22e-06	1	0.465	0.342	0.647	0.00057	0.00195	0.79	0.362	0.0107	0.0573	0.142	0.338	0.464	0.0251	1.98e-05	0.754	0.169	0.0544	0.000571	0.00618	0.606	2.99e-07	0.0703	0.00905	0.0355	0.00655	0.167	0.748	1.87e-06	0.0307	0.995	0.00994	0.294	0.777	0.797	0.137	0.0332	4.7e-11	0.000414	0.181	0.912
E086_Fetal_Kidney_Fetal_Kidney_E086-H3K36me3.broadPeak.gz	0.647	0.000278	0.993	0.503	0.998	0.00207	0.234	0.409	1	0.877	0.406	0.768	0.098	0.0475	0.926	0.271	0.0787	0.0596	0.832	0.4	0.292	0.605	0.807	0.508	0.248	0.814	0.22	0.409	0.606	0.0232	0.256	0.0925	0.749	0.0032	0.462	0.969	0.00975	0.178	0.995	0.06	0.465	0.529	0.698	0.348	0.248	0.000905	0.312	0.181	0.998
E088_Fetal_Lung_Fetal_Lung_E088-H3K36me3.broadPeak.gz	0.453	2.37e-07	0.993	0.516	0.998	0.00113	0.0576	3.19e-05	1	0.656	0.708	0.0529	0.0468	0.0475	0.932	0.113	0.0123	0.0372	0.524	0.0628	0.337	0.116	0.513	0.37	0.934	0.522	0.00467	0.556	0.67	0.00159	0.435	0.0561	0.432	0.000709	0.167	0.748	0.00049	0.0258	0.995	0.0916	0.126	0.529	0.698	0.227	0.0464	2.68e-08	0.206	0.181	0.665
E090_Fetal_Muscle_Leg_Fetal_Muscle_Leg_E090-H3K36me3.broadPeak.gz	0.373	2.27e-08	0.993	0.0711	0.527	0.00686	0.0455	7.75e-10	1	0.167	0.141	0.377	0.00438	0.0013	0.522	0.0167	0.0194	0.145	0.129	0.00817	0.135	0.22	0.000177	0.0995	0.536	0.105	0.00166	0.718	0.505	2.72e-06	0.00415	0.0193	0.066	0.00425	0.199	0.748	2.3e-09	0.0115	0.995	0.0222	0.462	0.99	0.543	0.0344	0.0615	1.93e-09	0.0578	0.814	0.565
E089_Fetal_Muscle_Trunk_Fetal_Muscle_Trunk_E089-H3K36me3.broadPeak.gz	0.193	6.8e-06	0.993	0.421	0.707	0.0387	0.00989	8.32e-05	1	0.245	0.416	0.067	0.00152	0.000925	0.627	0.178	0.0272	0.0356	0.0988	0.145	0.266	0.209	0.00051	0.258	0.49	0.0535	0.0394	0.409	0.505	0.000304	0.00511	0.0453	0.046	0.0032	0.155	0.958	2.47e-06	0.00444	0.995	0.0206	0.373	0.952	0.793	0.198	0.0332	1.58e-10	0.0211	0.319	0.594
E092_Fetal_Stomach_Fetal_Stomach_E092-H3K36me3.broadPeak.gz	0.193	1.27e-08	0.993	0.436	0.527	0.000782	0.177	1.93e-06	1	0.0381	0.00174	0.035	0.00947	0.00101	0.4	0.00096	0.00403	0.0356	0.00643	0.01	0.135	0.0464	2.55e-09	0.0421	0.112	0.005	1.09e-06	0.513	0.451	1.32e-07	0.073	0.0453	0.00287	0.000588	0.0554	0.266	1.9e-10	0.0222	0.995	0.00994	0.224	0.777	0.4	0.0809	0.237	4.89e-16	0.00811	0.814	0.39
E093_Fetal_Thymus_Fetal_Thymus_E093-H3K36me3.broadPeak.gz	0.438	5.45e-11	0.993	0.47	0.998	0.00539	0.00217	1.12e-14	1	0.656	0.713	0.128	0.000712	0.0407	0.654	0.386	0.0017	0.0573	0.265	0.0102	0.0351	1.46e-05	0.285	0.776	0.0901	0.187	0.199	0.939	0.52	1.17e-06	0.35	0.149	0.175	0.0525	0.147	0.958	4.57e-05	0.02	0.995	0.0222	5.35e-06	0.0125	0.604	0.00605	0.125	3.55e-25	0.000414	0.181	0.635
E094_Gastric_Gastric_E094-H3K36me3.broadPeak.gz	0.344	8.12e-07	0.257	0.489	0.00147	0.0303	0.187	0.00271	0.203	0.256	0.00174	0.0145	0.993	0.00878	0.0721	7.77e-06	0.0779	0.0787	0.00017	0.00781	0.137	0.00407	1.57e-07	0.0421	0.594	0.0306	0.0129	0.566	0.157	0.000192	0.281	0.149	0.0101	0.0238	0.184	0.57	0.0157	0.0196	0.995	0.0308	0.877	0.777	0.383	0.284	0.292	2.68e-10	0.0211	0.752	0.635
E021_iPS_DF_6.9_Cells_IPS_cell_E021-H3K36me3.broadPeak.gz	0.244	7.6e-10	0.257	0.686	1.29e-06	0.522	0.572	0.678	0.22	0.0291	0.0177	0.218	0.993	0.259	0.79	0.000489	0.00591	0.194	0.00121	0.244	0.137	0.549	2.25e-05	0.282	0.632	0.0354	0.464	0.939	0.471	0.0355	0.813	0.342	0.0362	0.0144	0.155	0.461	0.467	0.0196	0.995	0.0923	0.697	0.981	0.197	0.137	0.417	5.59e-09	0.315	0.886	0.251
E022_iPS_DF_19.11_Cells_IPS_cell_E022-H3K36me3.broadPeak.gz	0.0051	1.2e-08	1.36e-05	0.343	8.41e-15	0.535	0.116	0.000249	0.00702	0.000736	0.00299	0.000381	0.993	0.000603	0.00754	3.9e-09	0.0629	0.0315	3.07e-10	0.00814	0.0249	0.00265	3.21e-21	6.23e-06	0.000973	0.0544	0.00684	0.513	0.00679	1.97e-06	0.0172	0.279	0.0355	0.0518	0.0291	0.00356	0.00851	0.0834	0.00218	0.0923	0.422	0.504	0.00477	0.0111	0.971	3.55e-25	0.000757	0.998	0.0039
E017_IMR90_fetal_lung_fibroblasts_Cell_Line_Lung_E017-H3K36me3.broadPeak.gz	0.204	3.28e-09	0.993	0.65	0.804	0.00344	0.0124	5.91e-06	1	0.656	0.00174	0.16	0.0246	0.00386	0.4	0.0251	0.0177	0.0315	0.552	0.0205	0.204	0.0878	1.24e-06	0.13	0.233	0.0134	0.0282	0.718	0.451	2.99e-07	0.0062	0.0925	0.0101	0.0238	0.155	0.748	3.87e-08	0.0509	0.995	0.00994	0.00982	0.777	0.4	0.0111	0.218	1.18e-15	0.00698	0.181	0.373
E097_Ovary_Ovary_E097-H3K36me3.broadPeak.gz	0.0962	0.000121	0.625	0.443	0.527	0.0147	0.189	0.999	0.29	0.13	0.529	0.067	0.154	0.00765	0.535	0.0241	0.0217	0.179	0.168	0.0628	0.464	0.93	0.0786	0.0837	0.32	0.522	0.679	0.524	0.52	0.552	0.122	0.938	0.432	0.02	0.198	0.969	0.0342	0.0196	0.995	0.177	0.896	0.99	0.656	0.849	0.456	0.107	0.61	0.631	0.624
E098_Pancreas_Pancreas_E098-H3K36me3.broadPeak.gz	0.0191	9.86e-07	0.719	0.436	0.000414	0.385	0.391	0.138	0.203	0.274	0.416	0.00849	0.993	0.00501	0.234	0.0113	0.215	0.0934	7.23e-05	0.0499	0.135	0.0733	9.84e-05	0.00984	0.112	0.728	0.276	0.939	0.471	0.0189	0.122	0.303	0.575	0.00655	0.121	0.0353	0.0437	0.0189	0.995	0.0222	0.697	0.777	0.589	0.137	0.348	3.04e-05	0.311	0.886	0.373
E091_Placenta_Placenta_E091-H3K36me3.broadPeak.gz	0.453	6.64e-11	0.993	0.512	0.998	0.00593	0.00101	3.14e-10	1	0.656	0.00352	0.0699	0.000963	0.00755	0.932	0.167	0.0017	0.0356	0.549	0.00917	0.469	0.134	0.0262	0.473	0.584	0.105	0.000944	0.7	0.52	1.97e-06	0.00415	0.0403	0.066	0.000588	0.155	0.83	9.44e-09	0.0179	0.995	0.0222	0.122	0.656	0.656	0.137	0.0401	2.64e-14	0.0211	0.284	0.715
E100_Psoas_Muscle_Psoas_Muscle_E100-H3K36me3.broadPeak.gz	0.647	0.00966	0.993	0.686	0.998	0.0671	0.0175	0.729	1	0.693	0.523	0.724	0.075	0.133	0.79	0.359	0.582	0.637	0.756	0.243	0.387	0.656	1	0.778	0.536	0.958	0.889	0.91	0.529	0.267	0.813	0.663	0.941	0.0283	0.775	0.974	0.563	0.318	0.995	0.82	0.465	0.981	0.383	0.839	0.708	0.173	0.856	0.181	0.849
E055_Foreskin_Fibroblast_Primary_Cells_skin01_Skin_E055-H3K36me3.broadPeak.gz	0.377	5.45e-11	0.993	0.489	0.0244	0.0256	1.28e-05	4.32e-12	1	0.13	0.0135	0.00849	0.0156	0.000399	0.399	0.0241	0.0017	0.088	0.152	0.058	0.0426	0.00265	1.33e-08	0.509	0.0901	0.00643	3.61e-06	0.513	0.455	1.15e-08	0.00511	0.000341	0.00418	0.000584	0.184	0.83	6.92e-09	0.00905	0.995	0.0302	0.126	0.872	0.383	0.0232	0.557	1.02e-24	0.000263	0.709	0.00383
E056_Foreskin_Fibroblast_Primary_Cells_skin02_Skin_E056-H3K36me3.broadPeak.gz	0.373	1.03e-09	0.257	0.65	0.195	0.0671	0.0779	8.86e-11	1	0.0381	0.00352	0.0145	0.337	0.00124	0.4	0.0014	0.00343	0.0356	0.0049	0.0628	0.11	0.00102	4.53e-14	0.258	0.536	0.0088	1.09e-06	0.939	0.257	4.84e-08	0.0973	0.000273	0.00616	0.0283	0.147	0.748	4.83e-08	0.00444	0.995	0.0127	0.373	0.889	0.383	0.0188	0.292	1.66e-27	0.000926	0.827	0.223
E057_Foreskin_Keratinocyte_Primary_Cells_skin02_Skin_E057-H3K36me3.broadPeak.gz	0.437	1.29e-11	0.993	0.503	0.963	0.0515	5.91e-05	3.98e-09	1	0.293	0.00352	0.0455	0.00228	0.000925	0.998	0.295	0.00614	0.0372	0.524	0.0499	0.203	0.0082	7.02e-07	0.548	0.112	0.0088	0.0401	0.939	0.505	7.44e-06	0.279	0.54	0.00418	0.000588	0.0951	0.974	1.15e-05	0.0834	0.995	0.0075	0.0439	0.777	0.604	0.0156	0.125	4.05e-12	0.0583	0.181	0.624
E059_Foreskin_Melanocyte_Primary_Cells_skin01_Skin_E059-H3K36me3.broadPeak.gz	0.204	2.54e-06	0.366	0.436	5.58e-05	0.0673	0.0613	5.3e-05	1	0.0782	0.00174	9e-06	0.677	0.000479	0.4	0.0122	0.0217	0.0356	0.000544	0.00894	0.0349	0.00265	7.92e-09	0.0471	0.169	0.0354	0.000944	0.409	0.00559	3.59e-06	0.282	0.0561	0.0355	0.0426	0.165	0.241	1.23e-06	0.0785	0.995	0.0655	0.699	0.99	0.604	0.296	0.88	9.69e-17	0.00182	0.181	0.0154
E109_Small_Intestine_Small_Intestine_E109-H3K36me3.broadPeak.gz	0.422	1.91e-05	0.993	0.436	0.804	0.00125	0.0135	0.00944	1	0.693	0.713	0.398	0.0969	0.000399	0.79	0.0715	0.0629	0.0852	0.952	0.691	0.0459	0.0182	0.00142	0.32	0.169	0.342	0.0863	0.7	0.52	0.000119	0.073	0.46	0.363	0.00152	0.586	0.969	0.00349	0.0321	0.995	0.177	0.126	0.777	0.604	0.348	0.367	1.53e-09	0.00478	0.18	0.624
[truncated: 172 more columns]
