# Supplementary material for: Integrative analysis of 3604 GWAS reveals multiple novel cell type-specific regulatory associations
Source: Genome Biol. 2022 Jan 7;23:13. doi: 10.1186/s13059-021-02560-3 (PMC8742386; doi:10.1186/s13059-021-02560-3)
Supplement: Supplementary file 9 — Additional file 9: Table S8. Consolidated Epigenomics Roadmap H3K27me3 FORGE2 GWAS catalogue analysis results (q-values). [file 13059_2021_2560_MOESM9_ESM.xlsx]

## Sheet: sig.sites.H3K27me3
Table S8: Consolidated Epigenomics Roadmap H3K27me3 FORGE2 GWAS catalog analysis results (q-values):
Cell_Tissue_File	Small_cell_lung_carcinoma	Monocyte_percentage_of_white_cells	Mean_corpuscular_hemoglobin_concentration	Iron_status_biomarkers_total_iron_binding_capacity	Hair_shape	Triglyceride_change_in_response_to_fenofibrate_in_statin-treated_type_2_diabetes	Preeclampsia	Triglyceride_levels	Mean_corpuscular_volume	Gallstone_disease	Depressive_symptoms_x_independent_stressful_life_events_interaction_2df_test	Mononucleosis	Hippocampal_volume_in_Alzheimers_disease_dementia	Non-melanoma_skin_cancer	Blond_vs._brownblack_hair_color	Diabetic_kidney_disease_in_type_2_diabetes_ESRD_vs._no_ESRD	Red_blood_cell_density_in_sickle_cell_anemia	Hodgkins_lymphoma	Red_cell_distribution_width	Lack_of_perseverance	PR_interval_in_Tripanosoma_cruzi_seropositivity	Late-onset_Alzheimers_disease	Peripheral_arterial_disease_traffic-related_air_pollution_interaction	Trunk_fat_mass	LDL_cholesterol	Hypertension	Age-related_diseases,_mortality_and_associated_endophenotypes	Prostate_cancer	Phospholipid_levels_in_large_HDL	Age-related_macular_degeneration_geographic_atrophy	Coronary_artery_disease	Exploratory_eye_movement_dysfunction_in_schizophrenia_responsive_search_score	Aggressiveness_in_attention_deficit_hyperactivity_disorder	Mosquito_bite_size	Type_1_diabetes	Plantar_warts	Refractive_astigmatism	Caffeine_metabolism_plasma_1,7-dimethylxanthine_paraxanthine_to_1,3,7-trimethylxanthine_caffeine_ratio	Blood_sugar_levels	Prostate-specific_antigen_levels	Type_2_diabetes	Clopidogrel_active_metabolite_levels	Obesity-related_traits	Heart_rate_increase_in_response_to_exercise	Heart_rate_in_heart_failure_with_reduced_ejection_fraction	Plasma_factor_VII_activating_protease_levels	Clozapine-induced_agranulocytosis	Response_to_cytadine_analogues_cytosine_arabinoside	Diastolic_blood_pressure_x_smoking_status_current_vs_non-current_interaction_2df_test
E029_Primary_monocytes_from_peripheral_blood_Blood_E029-H3K27me3.broadPeak.gz	0.635	1	1	0.258	0.0241	0.769	0.294	0.142	1	0.511	0.69	0.0666	0.869	0.751	0.0242	0.842	0.0156	0.57	1	0.163	0.0915	0.52	0.68	0.031	0.999	0.0126	0.65	0.0503	0.494	0.205	0.0903	0.232	0.594	0.991	0.979	0.147	0.0246	0.626	0.0965	0.0646	0.00623	0.0276	0.0652	0.149	0.123	0.45	0.89	0.0412	0.417
E032_Primary_B_cells_from_peripheral_blood_Blood_E032-H3K27me3.broadPeak.gz	0.311	1	1	0.0696	0.00546	0.0227	0.6	0.0141	1	0.47	0.29	0.3	0.542	0.991	0.468	0.612	0.0488	0.974	1	0.543	0.0228	0.00188	0.31	0.0652	0.999	0.275	0.759	0.631	0.159	0.723	1	0.569	0.631	0.991	0.997	0.225	0.0391	0.488	0.0589	0.859	0.622	0.0849	0.52	0.0473	0.0673	0.268	0.416	0.137	0.37
E033_Primary_T_cells_from_cord_blood_Blood_E033-H3K27me3.broadPeak.gz	0.633	1	1	0.322	0.0556	0.864	0.625	0.298	1	0.357	0.69	0.146	0.311	0.991	0.0852	0.167	0.298	0.968	1	1	0.0356	0.486	0.628	0.367	0.894	0.17	0.59	0.291	1	0.657	0.982	0.758	0.858	0.991	0.979	0.225	0.378	0.138	0.0617	0.0219	0.622	0.427	0.137	0.257	0.416	0.558	0.333	0.33	0.312
E034_Primary_T_cells_from_peripheral_blood_Blood_E034-H3K27me3.broadPeak.gz	0.311	0.000383	0.394	0.0696	0.0333	0.00176	0.186	0.00075	0.656	0.00199	0.147	0.000306	0.00674	0.468	0.036	0.0379	0.0156	0.466	0.338	0.0482	2.93e-06	3.04e-09	4.04e-06	0.000238	0.0054	0.227	0.59	0.356	0.42	0.385	0.000423	0.232	0.697	0.687	0.362	1.93e-06	0.00347	0.389	0.0163	0.0957	0.14	0.00718	0.0455	0.637	1.29e-13	0.0134	0.00796	0.064	0.0328
E046_Primary_Natural_Killer_cells_from_peripheral__Blood_E046-H3K27me3.broadPeak.gz	0.699	0.902	1	0.441	0.000797	0.168	0.249	0.142	1	0.636	0.463	0.458	0.869	0.709	0.146	0.842	0.0907	0.987	1	0.719	0.0754	0.511	0.408	0.671	0.999	0.00757	0.65	0.291	0.0962	0.817	0.9	0.232	0.858	0.913	0.963	0.0282	0.296	0.541	0.0268	0.179	0.0331	0.87	0.451	0.0473	0.0549	0.651	0.678	0.186	0.305
E050_Primary_hematopoietic_stem_cells_G-CSF-mobili_Blood_E050-H3K27me3.broadPeak.gz	0.729	1	1	0.127	0.0515	0.945	0.532	0.394	1	0.584	0.509	0.458	0.49	0.824	0.246	0.329	0.037	0.968	1	0.445	0.179	0.0634	0.914	0.494	0.976	0.401	0.65	0.934	0.299	0.292	1	0.474	0.858	0.913	0.963	0.0292	0.0621	0.171	0.0958	0.123	0.91	0.14	0.304	0.103	0.0871	0.984	0.839	0.00713	0.123
E051_Primary_hematopoietic_stem_cells_G-CSF-mobili_Blood_E051-H3K27me3.broadPeak.gz	0.601	0.906	1	0.126	0.0078	0.0976	0.694	0.344	1	0.753	0.694	0.802	0.542	0.824	0.036	0.842	0.037	0.759	1	0.543	0.0946	0.00455	0.306	0.494	0.953	0.108	0.65	0.356	0.106	0.925	0.9	0.232	0.631	0.991	0.802	0.489	0.00347	0.389	0.0758	0.0744	0.622	0.0218	0.345	0.052	0.0156	0.9	0.749	0.00326	0.296
E028_Breast_variant_Human_Mammary_Epithelial_Cells_Breast_E028-H3K27me3.broadPeak.gz	0.467	0.000336	0.394	0.258	0.12	0.864	0.225	0.142	0.348	0.357	0.155	0.228	0.264	0.824	0.036	0.747	0.211	0.577	1	0.525	0.591	0.0042	0.718	0.031	0.953	0.17	0.65	0.751	1	1	0.276	0.735	0.541	0.481	0.000191	0.313	0.0122	0.175	0.0958	0.221	0.109	0.17	0.0455	0.052	0.0308	0.45	0.89	0.184	0.224
E003_H1_Cells_ES_Cell_E003-H3K27me3.broadPeak.gz	0.49	0.00112	0.901	0.118	0.0872	0.564	0.00689	0.111	0.0106	0.726	0.084	0.0158	0.2	0.172	0.122	0.0397	0.0452	0.138	1	0.0834	0.0113	0.000473	0.032	0.000238	0.976	0.17	0.953	0.447	0.282	0.0727	0.9	0.232	0.637	0.133	0.0963	0.0102	0.0687	0.364	0.0878	0.111	0.0262	0.023	0.0842	0.581	1.48e-05	0.14	0.123	0.0856	0.171
E004_H1_BMP4_Derived_Mesendoderm_Cultured_Cells_ES_Cell_E004-H3K27me3.broadPeak.gz	0.876	1	1	0.258	0.584	0.12	0.225	0.817	1	0.92	0.69	0.34	0.36	0.408	0.404	0.327	0.29	0.759	1	0.0834	0.252	0.132	0.338	0.12	0.999	0.288	0.953	0.855	0.159	0.124	1	0.232	0.0412	0.826	0.963	0.464	0.00651	0.138	0.472	0.21	0.91	0.0663	0.488	0.149	0.229	0.583	0.416	0.228	0.256
E005_H1_BMP4_Derived_Trophoblast_Cultured_Cells_ES_Cell_E005-H3K27me3.broadPeak.gz	0.311	0.477	1	0.222	0.516	0.052	0.6	0.745	1	0.343	0.469	0.334	0.123	0.0432	0.751	0.239	0.0271	0.577	1	0.27	0.0853	0.0206	0.00885	0.0142	0.976	0.275	0.953	0.979	0.106	0.558	1	0.232	0.0128	0.408	0.979	0.00258	0.00651	0.389	0.412	0.221	0.91	0.000439	0.419	0.0924	0.000601	0.194	0.0706	0.0412	0.41
E006_H1_Derived_Mesenchymal_Stem_Cells_ES_Cell_E006-H3K27me3.broadPeak.gz	0.384	0.00152	1	0.084	0.224	0.023	0.135	0.573	1	0.486	0.69	0.3	0.369	0.573	0.0852	0.0389	0.447	0.057	1	0.445	0.0132	0.000219	0.0539	0.00477	0.999	0.17	0.65	0.866	0.26	0.11	1	0.315	0.722	0.272	0.153	0.0375	0.0122	0.0767	0.19	0.247	0.721	0.135	0.114	0.0026	5.23e-07	0.216	0.17	0.387	0.123
E007_H1_Derived_Neuronal_Progenitor_Cultured_Cells_ES_Cell_E007-H3K27me3.broadPeak.gz	0.949	1	1	0.441	0.423	0.322	0.492	0.992	1	0.584	0.165	0.34	0.716	0.406	0.988	0.756	0.391	0.878	1	0.0482	0.648	0.0516	0.14	0.000606	0.999	0.291	0.915	0.751	0.0909	0.0727	1	0.569	0.0407	0.391	0.963	0.711	0.223	0.569	0.809	0.619	0.547	0.0318	0.767	0.615	0.0178	0.45	0.442	0.313	0.41
E008_H9_Cells_ES_Cell_E008-H3K27me3.broadPeak.gz	0.848	0.727	1	0.698	0.423	0.787	0.222	0.688	1	0.891	0.155	0.774	0.0395	0.774	0.988	0.363	0.137	0.431	1	0.437	0.0859	0.00038	0.541	0.0175	0.976	0.108	0.759	0.131	1	1	1	0.232	0.541	0.881	0.963	0.225	0.0391	0.541	0.297	0.393	0.547	0.0123	0.695	0.591	0.0369	0.194	0.655	0.00972	0.0923
E085_Fetal_Intestine_Small_Feta_Intestine_Small_E085-H3K27me3.broadPeak.gz	0.0273	0.0163	1	0.103	0.0167	0.426	0.116	0.142	1	0.753	0.147	0.34	0.2	0.363	0.141	0.278	0.0156	0.464	1	0.664	0.00514	5e-06	0.0507	0.0802	0.999	0.0198	0.968	0.979	0.513	0.657	1	0.232	0.707	0.102	0.344	0.0102	0.0122	0.375	0.14	0.0744	0.933	0.0295	0.418	0.052	0.00126	0.194	0.416	0.246	0.417
E080_Fetal_Adrenal_Gland_Fetal_Adrenal_Gland_E080-H3K27me3.broadPeak.gz	0.00529	9.4e-09	0.135	0.426	0.00673	0.00037	0.6	0.122	0.288	0.415	0.679	0.000306	0.0149	0.496	0.00631	0.363	0.00191	0.464	1	0.0796	4.03e-05	7.87e-08	4.04e-06	2.86e-05	0.512	0.423	0.65	0.682	0.057	0.0727	0.354	0.232	0.867	0.0857	0.0809	0.00013	0.00651	0.0546	0.0589	0.0616	0.0996	9.65e-05	0.0119	0.489	1.32e-10	0.0315	0.0249	0.219	0.046
E081_Fetal_Brain_Male_Fetal_Brain_E081-H3K27me3.broadPeak.gz	0.311	0.000369	1	0.568	0.00473	0.426	0.428	0.745	1	0.415	0.69	0.34	1	0.172	0.0852	1	0.311	0.473	1	0.152	0.347	0.0391	0.0204	0.0142	0.646	0.161	0.759	0.00235	0.106	0.657	0.0992	0.569	0.705	0.949	0.0129	0.0729	0.546	0.00609	0.00644	0.0142	9.91e-05	0.0316	0.451	0.13	0.339	0.194	0.532	0.362	0.116
E082_Fetal_Brain_Female_Fetal_Brain_E082-H3K27me3.broadPeak.gz	0.311	0.000369	1	0.202	0.00421	0.787	0.222	0.745	1	0.342	0.496	0.366	0.869	0.573	0.0996	0.842	0.399	0.234	1	0.0482	0.767	0.0103	0.0443	0.031	0.976	0.108	0.65	0.118	0.0302	0.247	1	0.232	0.594	0.991	0.0809	0.00867	0.212	0.00587	0.00644	0.00144	0.0681	0.0156	0.695	0.103	0.0445	0.521	0.532	0.228	0.1
E083_Fetal_Heart_Fetal_Heart_E083-H3K27me3.broadPeak.gz	0.476	0.849	1	0.485	0.0241	0.644	0.545	0.654	1	0.357	0.496	0.846	0.422	0.68	0.036	0.842	0.761	0.138	1	0.565	0.591	0.525	0.22	0.87	0.999	0.105	0.759	0.631	0.159	0.664	1	0.519	0.541	0.991	0.0809	0.453	0.212	0.47	0.327	0.017	0.501	0.596	0.0457	0.591	0.306	0.984	0.819	0.0314	0.619
E084_Fetal_Intestine_Large_Fetal_Intestine_Large_E084-H3K27me3.broadPeak.gz	0.13	0.318	1	0.258	0.0448	0.0222	0.251	0.23	1	0.888	0.147	0.172	0.0852	0.444	0.272	0.0282	0.0488	0.473	1	0.311	0.00209	0.00455	0.0953	0.146	0.999	0.39	0.953	0.961	0.555	0.572	1	0.304	0.37	0.545	0.0809	0.0246	0.000167	0.335	0.297	0.269	0.91	0.000439	0.511	0.0026	2.11e-06	0.277	0.251	0.352	0.355
E086_Fetal_Kidney_Fetal_Kidney_E086-H3K27me3.broadPeak.gz	0.541	0.727	1	0.851	0.236	0.168	0.916	0.992	1	0.97	0.496	0.511	0.869	0.813	0.0996	1	0.192	0.57	1	1	0.304	0.525	0.842	0.494	0.999	0.275	0.65	0.631	0.494	0.44	1	0.498	0.789	0.895	0.901	0.157	0.243	0.0692	0.352	0.0646	0.558	0.0849	0.79	0.0834	0.409	0.287	0.89	0.0412	0.636
E088_Fetal_Lung_Fetal_Lung_E088-H3K27me3.broadPeak.gz	0.331	0.902	1	0.485	0.00421	0.052	0.294	0.992	1	0.753	0.69	0.284	0.502	0.774	0.555	0.842	0.446	0.703	1	0.75	0.193	0.561	0.505	0.247	0.999	0.227	0.953	0.647	0.282	0.467	1	0.566	0.594	0.991	0.901	0.372	0.147	0.541	0.158	0.0646	0.933	0.0295	0.0455	0.489	0.0375	0.908	0.465	0.52	0.166
E090_Fetal_Muscle_Leg_Fetal_Muscle_Leg_E090-H3K27me3.broadPeak.gz	0.147	0.000383	1	0.126	0.0423	0.597	0.222	0.000974	1	0.124	0.36	0.00635	0.00373	0.0947	0.036	0.000426	0.0156	0.431	0.585	0.0482	3.13e-05	3.04e-09	1.05e-05	0.000952	0.976	0.205	0.65	0.356	0.0292	0.211	0.354	0.223	0.705	0.128	0.312	9.62e-06	0.0104	0.445	0.0617	0.0174	0.0878	9.65e-05	0.113	0.0632	1.27e-07	0.00663	0.102	0.115	0.0328
E089_Fetal_Muscle_Trunk_Fetal_Muscle_Trunk_E089-H3K27me3.broadPeak.gz	0.0499	9.4e-09	0.000647	0.127	0.0082	0.000651	0.116	0.000544	2.82e-05	0.00791	1	0.000125	0.252	0.0255	0.036	0.00181	0.00014	0.0646	6.77e-05	0.0482	3.13e-05	5.22e-08	0.000812	0.000238	0.000705	0.17	0.65	0.631	0.00615	0.00821	2.73e-05	0.232	0.878	0.00103	0.115	4.36e-05	0.00614	0.526	0.158	0.0386	0.00162	0.000711	0.00116	0.149	2.34e-11	0.00663	0.17	0.372	0.0132
E092_Fetal_Stomach_Fetal_Stomach_E092-H3K27me3.broadPeak.gz	0.0273	5.66e-06	0.000647	0.0696	0.000797	0.0146	0.0205	2.31e-05	0.00786	0.104	0.434	0.00165	0.0246	0.000912	0.0242	0.002	4.36e-05	0.003	2.66e-05	0.00196	1.38e-05	8.13e-08	2.72e-05	0.000238	0.00302	0.17	0.399	0.631	0.013	0.00821	2.73e-05	0.00658	0.897	0.0196	0.0098	4.38e-09	0.0014	0.138	0.19	0.0744	0.0157	0.000295	0.00134	0.351	6.77e-13	0.121	0.102	0.313	0.00323
E093_Fetal_Thymus_Fetal_Thymus_E093-H3K27me3.broadPeak.gz	0.49	0.876	1	0.872	0.0082	0.693	0.424	0.658	1	0.47	0.666	0.34	0.428	0.912	0.00978	0.519	0.192	0.974	1	1	0.0859	0.346	0.71	0.77	0.999	0.0552	0.0213	0.447	0.299	0.817	0.0903	0.453	0.594	0.949	0.407	0.827	0.51	0.138	0.0268	0.117	0.192	0.525	0.806	0.276	0.416	0.95	0.525	0.045	0.166
E094_Gastric_Gastric_E094-H3K27me3.broadPeak.gz	0.49	0.881	1	0.783	0.701	0.557	0.0205	0.992	1	0.831	0.672	0.34	0.525	0.824	0.518	0.0282	0.104	0.562	1	0.818	0.0859	2.24e-07	0.211	0.659	0.976	0.673	0.65	0.647	0.651	0.817	1	0.581	0.0568	0.687	0.963	0.552	0.242	0.618	0.593	0.735	0.933	0.0295	0.572	0.654	0.000187	0.194	0.659	0.00972	0.831
E021_iPS_DF_6.9_Cells_IPS_cell_E021-H3K27me3.broadPeak.gz	0.652	0.849	1	0.565	0.91	0.0227	0.116	0.344	1	0.753	0.411	0.0135	0.0246	0.264	0.988	0.747	0.302	0.759	1	0.198	0.0407	0.0042	0.306	0.356	0.999	0.401	0.00315	0.866	0.0909	0.0978	1	0.232	0.541	0.523	0.963	0.322	0.389	0.389	0.538	0.251	0.933	0.00118	0.311	0.636	0.00331	0.0219	0.102	0.551	0.166
E022_iPS_DF_19.11_Cells_IPS_cell_E022-H3K27me3.broadPeak.gz	0.949	0.00772	0.394	0.645	0.27	0.168	0.711	0.104	0.303	0.716	0.496	0.354	0.0291	0.321	0.0242	0.239	0.057	0.0815	0.138	0.498	0.0132	0.000366	0.117	0.00349	0.272	0.347	0.65	0.552	0.0832	0.971	0.275	0.232	0.224	0.12	0.919	0.000557	0.169	0.348	0.412	0.341	0.0392	0.0122	0.0523	0.278	0.000574	0.954	0.141	0.219	0.1
E017_IMR90_fetal_lung_fibroblasts_Cell_Line_Lung_E017-H3K27me3.broadPeak.gz	0.289	0.00286	1	0.222	0.056	0.0512	0.6	0.0711	1	0.357	0.496	0.324	0.389	0.408	0.404	0.00181	0.0454	0.0743	1	0.543	0.00167	1.01e-05	0.405	0.00766	0.976	0.237	0.65	0.157	0.439	0.664	1	0.232	0.541	0.315	0.0512	0.0118	0.176	0.0767	0.0268	0.192	0.14	0.0156	0.0652	0.052	1.61e-07	0.113	0.717	0.137	0.0636
E097_Ovary_Ovary_E097-H3K27me3.broadPeak.gz	0.824	1	1	0.0781	0.224	0.693	0.811	0.992	1	0.584	0.496	0.366	0.622	0.824	0.494	0.842	0.826	0.974	1	0.818	0.0948	0.00206	0.635	0.113	0.999	0.279	0.995	0.979	0.312	1	1	0.461	0.0407	0.991	0.979	0.00867	0.296	0.445	0.0268	0.0827	0.933	0.483	0.884	0.257	0.0786	0.237	0.749	0.956	0.244
E098_Pancreas_Pancreas_E098-H3K27me3.broadPeak.gz	0.228	0.909	1	0.77	0.0285	0.731	0.222	0.982	1	0.753	0.978	0.34	0.2	0.824	0.555	0.863	0.121	0.473	1	0.498	0.0501	0.0024	0.439	0.0751	0.999	0.701	0.953	0.979	1	0.817	1	0.735	0.0412	0.991	0.979	0.936	0.474	0.639	0.968	0.969	0.933	0.134	0.0713	0.636	0.00576	0.245	0.717	0.141	0.119
E091_Placenta_Placenta_E091-H3K27me3.broadPeak.gz	0.186	4.91e-06	0.0107	0.0632	0.0285	0.0222	0.0189	0.00103	0.785	0.47	0.411	0.000374	0.00373	0.0432	0.036	0.0379	0.0433	0.0586	0.627	0.0801	0.00032	1.81e-08	2.72e-05	0.00139	0.211	0.227	0.759	0.818	0.282	0.657	0.275	0.232	0.916	0.00255	0.134	0.00013	0.0118	0.0564	0.0589	0.00144	0.0532	9.65e-05	0.00151	0.257	4.67e-13	0.695	0.11	0.0384	0.0193
E100_Psoas_Muscle_Psoas_Muscle_E100-H3K27me3.broadPeak.gz	0.0273	0.849	1	0.743	0.0163	0.0029	0.293	0.992	1	0.584	0.69	0.254	0.36	0.709	0.209	0.0379	0.113	0.473	1	0.0834	0.117	7.95e-06	0.0326	0.00856	0.999	0.578	0.65	0.948	0.159	0.767	1	0.472	0.0407	0.576	0.963	0.00155	0.0184	0.389	0.297	0.383	0.721	0.0295	0.113	0.0026	0.00188	0.194	0.678	0.739	0.229
E055_Foreskin_Fibroblast_Primary_Cells_skin01_Skin_E055-H3K27me3.broadPeak.gz	0.00772	9.4e-09	0.0118	0.0778	0.0448	0.0146	0.374	0.000974	0.169	0.342	0.00107	0.000721	0.0149	0.172	0.218	0.0275	0.0488	0.0291	0.329	0.198	3.13e-05	6.71e-08	0.03	0.000598	0.178	0.288	0.65	0.631	0.0302	0.247	0.39	0.128	0.541	0.047	0.00268	0.000171	0.0572	0.0386	0.0617	0.0752	0.00801	0.00118	0.0119	0.257	4.93e-12	0.106	0.0706	0.141	0.109
E056_Foreskin_Fibroblast_Primary_Cells_skin02_Skin_E056-H3K27me3.broadPeak.gz	0.0273	2.18e-08	0.00244	0.00447	0.0152	0.216	0.225	0.000264	1	0.343	0.155	0.00107	0.264	0.0228	0.0383	0.0685	0.0488	0.12	0.138	0.0545	3.13e-05	6.71e-08	0.0348	0.0142	0.0939	0.291	0.65	0.631	0.0302	0.25	0.276	0.323	0.594	0.0218	0.00179	0.00258	0.147	0.375	0.0758	0.0744	0.0606	0.0014	0.0119	0.257	2.56e-12	0.106	0.176	0.151	0.178
E057_Foreskin_Keratinocyte_Primary_Cells_skin02_Skin_E057-H3K27me3.broadPeak.gz	0.697	0.000199	0.394	0.0546	0.569	0.787	0.222	0.344	1	0.34	0.509	0.134	0.36	0.628	0.0996	0.842	0.0477	0.878	1	0.0482	0.0336	0.00393	0.147	0.00139	0.976	0.0126	0.759	0.934	0.0292	0.292	1	0.125	0.37	0.668	0.153	0.203	0.00347	0.0189	0.0159	0.111	0.0996	0.00114	0.0194	0.103	4e-05	0.128	0.678	0.137	0.145
E059_Foreskin_Melanocyte_Primary_Cells_skin01_Skin_E059-H3K27me3.broadPeak.gz	0.49	0.000383	0.394	0.0696	0.0456	0.0105	0.222	0.104	1	0.486	0.147	0.00165	0.0852	0.264	0.905	0.0282	4.67e-05	0.464	1	0.0482	5.95e-05	1.81e-08	0.0443	0.00946	0.81	0.0405	0.953	0.961	0.013	0.471	0.9	0.232	0.594	0.826	0.117	0.0361	0.012	0.541	0.368	0.017	0.123	0.000114	0.0482	0.0924	2.53e-10	0.257	0.532	0.246	0.109
E109_Small_Intestine_Small_Intestine_E109-H3K27me3.broadPeak.gz	0.467	0.727	1	0.114	0.0136	9.72e-05	0.00689	0.85	1	0.411	0.252	0.254	0.0303	0.824	0.113	0.0532	0.336	0.759	1	0.616	0.00209	1.55e-11	0.000812	0.0142	0.999	0.381	0.759	0.961	0.0292	0.771	1	0.125	0.000272	0.545	0.963	0.00258	0.022	0.348	0.0444	0.247	0.91	0.0295	0.511	0.257	2.06e-08	0.0685	0.102	0.204	0.279
[truncated: 134 more columns]
