# Supplementary material for: Integrative analysis of 3604 GWAS reveals multiple novel cell type-specific regulatory associations
Source: Genome Biol. 2022 Jan 7;23:13. doi: 10.1186/s13059-021-02560-3 (PMC8742386; doi:10.1186/s13059-021-02560-3)
Supplement: Supplementary file 10 — Additional file 10: Table S9. Consolidated Epigenomics Roadmap H3K9me3 FORGE2 GWAS catalogue analysis results (q-values). [file 13059_2021_2560_MOESM10_ESM.xlsx]

## Sheet: sig.sites.H3K9me3
Table S9: Consolidated Epigenomics Roadmap H3K9me3 FORGE2 GWAS catalog analysis results (q-values):
Cell_Tissue_File	Reticulocyte_fraction_of_red_cells	Facial_morphology_factor_14,_intercanthal_width	Breast_cancer_in_childhood_cancer_survivors	Red_cell_distribution_width	Blond_vs._brownblack_hair_color	Macrophage_inflammatory_protein_1b_levels	Facial_morphology_factor_19	Facial_morphology_factor_1,_breadth_of_lateral_portion_of_upper_face	Sulfasalazine-induced_agranulocytosis	Total_cholesterol_levels	Mumps	High_light_scatter_reticulocyte_percentage_of_red_cells	Facial_morphology_factor_21,_depth_of_nasal_alae	Short-term_memory_digit-span_task	General_risk_tolerance_MTAG	Prostate_cancer_advanced	Facial_morphology_factor_23	Diisocyanate-induced_asthma	Facial_morphology_factor_4,_facial_height_related_to_vertical_position_of_gnathion	Lifespan	Cough_in_response_to_angiotensin-converting_enzyme_inhibitor_drugs	Disc_degeneration_lumbar	Lipid_metabolism_phenotypes	Age-related_diseases_and_mortality	Diverticular_disease	Rosacea_symptom_severity	Lipoprotein_a_levels	Elevated_serum_carcinoembryonic_antigen_levels	GIP_levels_in_response_to_oral_glucose_tolerance_test_120_minutes	Familial_lung_adenocarcinoma	Lipoproteina_levels_adjusted_for_apolipoproteina_isoforms	Red_vs._brownblack_hair_color	Familial_lung_cancer	Aggressiveness_in_attention_deficit_hyperactivity_disorder	C-reactive_protein_levels_or_total_cholesterol_levels_pleiotropy	Psoriatic_arthritis	Familial_squamous_cell_lung_carcinoma	Refractive_astigmatism	Male-pattern_baldness	Clopidogrel_active_metabolite_levels	Lipoprotein_phospholipase_A2_activity_in_cardiovascular_disease	Psychological_distress	Family_history_of_Alzheimers_disease	DNA_methylation_variation_age_effect	Clozapine-induced_agranulocytosis	Triglyceride_change_in_response_to_fenofibrate_in_statin-treated_type_2_diabetes	Waist-to-hip_ratio_adjusted_for_BMI_additive_genetic_model	Systemic_juvenile_idiopathic_arthritis	Triglyceride_levels
E029_Primary_monocytes_from_peripheral_blood_Blood_E029-H3K9me3.broadPeak.gz	1	0.0247	0.63	1	0.114	0.218	0.142	1	0.378	1	0.233	1	0.143	1	1	0.997	0.31	0.00565	0.111	0.671	0.556	0.726	1	0.974	0.0255	0.155	0.000153	0.823	0.176	0.0316	0.00874	0.692	0.307	0.045	0.75	1	0.33	0.584	0.89	0.542	0.272	0.369	0.997	6.85e-09	0.144	0.561	0.948	0.153	1
E032_Primary_B_cells_from_peripheral_blood_Blood_E032-H3K9me3.broadPeak.gz	1	0.826	1	1	0.999	0.998	0.308	1	1	1	0.481	1	0.59	1	1	0.997	0.777	0.855	0.815	0.83	0.841	0.697	1	0.974	0.995	0.171	0.124	1	0.357	0.301	0.0531	0.998	0.32	0.0451	1	1	0.162	0.259	1	0.0875	0.78	0.831	0.997	0.339	0.895	0.774	1	0.614	1
E033_Primary_T_cells_from_cord_blood_Blood_E033-H3K9me3.broadPeak.gz	1	0.826	1	1	0.999	0.998	0.149	1	1	1	0.982	1	0.36	1	1	1	0.669	0.989	0.893	1	1	0.799	1	1	0.995	0.928	0.0102	1	0.535	0.421	0.0235	0.998	0.806	0.045	1	0.921	0.995	0.903	1	0.517	1	0.612	0.997	0.853	0.917	1	1	1	1
E034_Primary_T_cells_from_peripheral_blood_Blood_E034-H3K9me3.broadPeak.gz	1	0.986	0.842	1	0.999	0.998	0.0616	0.702	1	1	0.488	1	0.244	0.000552	0.00444	0.997	0.856	0.897	0.893	0.953	0.997	0.799	1	1	0.995	0.444	0.0102	1	0.723	0.301	0.659	0.998	0.776	0.253	1	1	0.699	0.593	1	0.989	0.891	0.697	0.997	0.493	0.757	0.609	1	0.444	1
E046_Primary_Natural_Killer_cells_from_peripheral__Blood_E046-H3K9me3.broadPeak.gz	1	0.186	0.827	1	0.999	0.998	0.0685	1	0.017	1	0.481	1	0.417	1	1	0.997	0.173	0.135	0.864	0.859	0.99	0.697	1	0.974	0.392	0.16	0.0176	1	0.176	0.108	0.146	0.165	0.172	0.0495	1	1	0.114	0.584	1	0.546	0.708	0.697	0.997	6.27e-05	0.917	0.561	1	0.153	1
E050_Primary_hematopoietic_stem_cells_G-CSF-mobili_Blood_E050-H3K9me3.broadPeak.gz	1	0.802	0.839	1	0.999	0.998	0.0616	1	0.596	1	0.361	1	0.244	1	1	0.997	0.732	0.276	0.891	0.859	0.841	0.697	1	0.974	0.995	0.16	6.67e-05	1	0.214	0.15	0.00282	0.998	0.29	0.0297	1	1	0.435	0.259	1	0.436	0.819	0.326	0.997	0.00271	0.74	0.197	1	0.189	1
E051_Primary_hematopoietic_stem_cells_G-CSF-mobili_Blood_E051-H3K9me3.broadPeak.gz	1	0.662	0.827	1	0.999	0.998	0.0188	1	0.682	1	0.445	1	0.244	1	1	0.997	0.415	0.989	0.882	0.859	0.997	0.726	1	0.977	0.995	0.288	0.000108	1	0.292	0.68	0.00287	0.998	0.537	0.0495	1	1	0.612	0.64	1	0.0875	0.891	0.0481	0.997	0.0581	0.546	0.774	1	0.368	1
E028_Breast_variant_Human_Mammary_Epithelial_Cells_Breast_E028-H3K9me3.broadPeak.gz	1	0.824	0.839	1	0.999	0.998	0.0616	1	1	1	0.954	1	0.616	1	1	0.914	0.567	0.989	0.975	0.928	0.997	0.726	1	1	0.995	0.988	0.965	1	0.857	0.339	0.744	0.998	0.601	0.0458	1	1	0.947	0.903	1	0.816	0.994	0.431	0.997	0.683	0.917	0.814	1	0.614	1
E003_H1_Cells_ES_Cell_E003-H3K9me3.broadPeak.gz	1	0.186	0.223	1	0.999	0.497	0.91	1	0.488	1	0.853	1	0.0181	1	1	0.997	0.38	0.0491	0.893	0.859	0.997	0.697	1	0.974	0.995	0.126	2.14e-08	0.151	0.256	0.339	3.7e-06	0.0361	0.212	0.27	0.1	1	0.0597	0.734	1	0.299	0.0535	0.00804	0.448	0.00264	0.172	0.206	1	0.28	1
E004_H1_BMP4_Derived_Mesendoderm_Cultured_Cells_ES_Cell_E004-H3K9me3.broadPeak.gz	1	0.458	0.223	1	0.999	0.998	0.141	1	0.962	1	0.982	1	0.198	1	1	0.997	0.256	0.436	0.882	1	1	0.799	1	0.723	0.995	0.988	9.46e-06	1	0.357	0.421	0.000281	0.998	0.768	0.0451	1	1	0.016	0.584	1	0.0875	0.292	0.237	0.997	0.0232	0.757	0.381	0.935	0.368	1
E005_H1_BMP4_Derived_Trophoblast_Cultured_Cells_ES_Cell_E005-H3K9me3.broadPeak.gz	0.0691	0.0111	0.223	0.000104	0.114	4.3e-10	0.0616	0.517	0.00473	6.22e-06	0.00254	0.219	0.215	1	1	0.77	0.173	3.26e-08	0.494	0.00176	0.00565	0.697	1	0.689	0.0207	0.0249	0.000122	0.052	0.0248	1.29e-05	2.74e-05	0.0156	0.000439	0.0451	0.352	5.1e-06	5.33e-06	0.0178	0.384	2.11e-08	0.00342	0.397	0.00782	1.34e-16	0.534	0.00821	0.000101	0.153	0.0801
E006_H1_Derived_Mesenchymal_Stem_Cells_ES_Cell_E006-H3K9me3.broadPeak.gz	1	0.406	0.528	1	0.999	0.0547	0.0616	0.702	0.745	1	0.235	1	0.244	1	1	0.997	0.172	0.000177	0.369	0.859	0.637	0.88	1	0.977	0.995	0.155	3.44e-09	1	0.0291	0.301	2.84e-06	0.998	0.334	0.00414	0.75	1	1.44e-05	0.593	1	0.00418	0.469	0.203	0.997	6.66e-07	0.917	0.229	1	0.0901	1
E007_H1_Derived_Neuronal_Progenitor_Cultured_Cells_ES_Cell_E007-H3K9me3.broadPeak.gz	1	0.185	0.223	1	0.999	0.000138	0.141	0.805	0.596	0.197	0.853	1	0.528	1	1	0.914	0.2	0.00152	0.369	0.27	0.0523	0.726	1	0.845	0.384	0.497	1.79e-08	0.052	0.00397	1.29e-05	2.84e-06	0.998	0.0514	0.234	0.17	0.181	7.47e-06	0.0897	1	0.0186	0.313	0.231	0.0348	3.96e-13	0.172	0.301	0.0471	0.00824	0.23
E008_H9_Cells_ES_Cell_E008-H3K9me3.broadPeak.gz	1	0.00366	0.237	0.0287	0.999	1.39e-08	0.0616	0.702	0.317	0.00422	0.0019	1	0.126	1	1	0.77	0.015	2.95e-08	0.0337	0.0878	0.103	0.799	0.0563	0.689	0.334	0.126	0.00515	0.052	0.176	0.242	4.91e-05	0.00128	0.172	0.0602	0.352	0.0383	5.54e-06	0.521	0.000432	0.0875	0.00669	0.276	0.0487	2.61e-06	0.189	0.259	1.08e-05	0.0873	0.0801
E085_Fetal_Intestine_Small_Feta_Intestine_Small_E085-H3K9me3.broadPeak.gz	1	0.185	0.546	1	0.999	0.00475	0.0616	0.506	0.0438	1	0.235	1	0.00395	1	1	0.838	0.172	0.00772	0.494	0.34	0.934	0.697	1	0.723	0.473	0.16	4.65e-05	0.03	0.254	0.00286	0.000973	0.7	0.00254	0.0458	0.75	0.921	0.000797	0.259	0.501	0.0875	0.0598	0.34	0.068	2.4e-11	0.172	0.381	0.791	0.0272	1
E080_Fetal_Adrenal_Gland_Fetal_Adrenal_Gland_E080-H3K9me3.broadPeak.gz	1	0.185	0.829	1	0.999	0.858	0.0303	0.702	1	1	0.891	1	0.415	0.988	1	0.19	0.184	0.989	0.707	0.859	0.54	0.799	1	0.977	0.469	0.137	1.47e-05	0.64	0.58	0.0818	0.000411	0.057	0.307	0.0641	0.482	1	0.332	0.38	0.171	0.548	0.863	0.0152	0.997	9.27e-05	0.652	0.372	0.846	0.0516	1
E081_Fetal_Brain_Male_Fetal_Brain_E081-H3K9me3.broadPeak.gz	1	0.483	0.63	1	0.999	0.998	0.141	1	0.312	1	0.863	1	0.255	1	1	0.77	0.69	0.855	0.815	1	0.997	0.726	1	0.974	0.995	0.0671	0.0102	1	0.459	0.877	0.0536	0.998	0.813	0.0451	1	0.0223	0.00413	0.358	1	0.579	0.75	0.724	0.733	0.0263	0.917	0.372	1	0.244	1
E082_Fetal_Brain_Female_Fetal_Brain_E082-H3K9me3.broadPeak.gz	1	0.449	1	1	0.999	0.998	0.0616	1	0.795	1	0.905	1	0.415	1	1	0.838	0.367	0.989	0.849	0.261	0.819	0.799	1	0.977	0.995	0.212	0.00129	1	0.659	0.472	0.00469	0.998	0.342	0.045	1	0.903	0.384	0.903	1	0.579	0.891	0.292	0.997	0.0232	0.917	0.927	1	0.368	1
E083_Fetal_Heart_Fetal_Heart_E083-H3K9me3.broadPeak.gz	1	0.826	0.919	1	0.999	0.998	0.208	1	0.596	1	0.871	1	0.98	1	1	0.997	0.2	0.855	0.975	1	0.997	0.799	1	0.974	0.995	0.928	0.219	1	0.346	0.913	0.202	0.998	0.701	0.0495	1	1	0.545	0.593	1	0.989	0.99	0.612	0.997	0.929	0.917	0.372	1	0.764	1
E084_Fetal_Intestine_Large_Fetal_Intestine_Large_E084-H3K9me3.broadPeak.gz	1	0.0133	0.63	0.656	0.999	0.791	0.0616	1	1	0.479	0.361	1	0.616	0.988	1	0.997	0.094	0.364	0.893	0.27	0.556	0.697	1	1	0.469	0.446	0.00241	0.103	0.936	0.512	0.147	0.165	0.546	0.13	0.344	1	0.0441	0.734	0.0965	0.8	0.692	0.34	0.0544	0.000655	0.172	0.589	0.432	0.153	1
E086_Fetal_Kidney_Fetal_Kidney_E086-H3K9me3.broadPeak.gz	1	1	0.341	1	0.999	0.998	0.485	1	1	1	0.481	1	0.424	1	1	0.997	0.172	0.881	0.882	1	0.714	0.959	1	1	0.995	0.989	0.339	1	0.825	0.882	0.58	0.998	0.776	0.872	0.75	1	0.262	0.988	0.651	0.927	0.863	0.956	0.997	0.903	0.917	0.381	1	0.436	1
E088_Fetal_Lung_Fetal_Lung_E088-H3K9me3.broadPeak.gz	1	0.483	0.528	1	0.999	0.998	0.041	1	1	1	0.982	1	0.845	1	1	0.77	0.509	0.989	0.891	1	0.997	0.726	1	0.977	0.995	0.288	0.0233	1	0.352	0.778	0.00676	0.998	0.801	0.0668	1	1	0.628	0.903	1	0.885	0.835	0.219	0.997	0.914	0.917	0.561	1	0.673	1
E090_Fetal_Muscle_Leg_Fetal_Muscle_Leg_E090-H3K9me3.broadPeak.gz	1	0.49	0.63	1	0.999	0.998	0.142	1	1	1	0.982	1	0.0588	1	1	0.997	0.173	0.881	0.854	0.754	0.841	0.697	1	0.974	0.995	0.155	5.47e-05	1	0.349	0.336	0.00208	0.998	0.229	0.283	1	1	0.55	0.903	1	0.402	0.412	0.556	0.997	0.00542	1	0.598	1	0.451	1
E089_Fetal_Muscle_Trunk_Fetal_Muscle_Trunk_E089-H3K9me3.broadPeak.gz	1	0.802	0.66	1	0.999	0.998	0.108	0.702	1	1	0.891	1	0.215	0.988	1	0.997	0.226	0.989	0.882	1	0.786	0.772	1	1	0.995	0.435	0.000466	1	1	0.927	0.00469	0.998	0.768	0.0495	1	1	0.73	0.801	1	0.705	0.905	0.237	0.997	0.659	0.917	0.259	1	0.163	1
E092_Fetal_Stomach_Fetal_Stomach_E092-H3K9me3.broadPeak.gz	0.0691	0.0342	0.63	0.000912	0.112	8.13e-07	0.0187	0.00039	0.00892	0.00411	0.022	0.757	0.00352	1	1	0.00918	0.00562	8.11e-08	0.223	0.11	0.025	0.697	0.241	0.974	0.00352	0.126	8.73e-06	0.052	0.581	0.00487	2.84e-06	0.0361	0.0122	0.13	0.472	0.0194	9.88e-05	0.124	1.9e-06	0.00418	0.00358	0.533	8.92e-06	9.96e-20	0.000112	0.00316	0.573	0.0821	0.0801
E093_Fetal_Thymus_Fetal_Thymus_E093-H3K9me3.broadPeak.gz	0.000744	0.00366	0.382	4.37e-12	0.000104	4.3e-10	0.0695	0.62	0.00916	3.32e-05	0.00187	0.00443	0.0181	1	1	0.417	0.00427	8.18e-07	0.000413	0.00199	0.025	0.799	0.376	0.17	0.00125	0.00841	6.67e-05	0.00134	0.0248	5.64e-06	0.000579	0.00128	0.000738	0.15	0.00819	0.00131	5.61e-09	0.215	1.73e-08	0.0151	0.000918	0.237	1.88e-08	1.34e-16	0.144	0.223	0.0137	0.163	0.00679
E094_Gastric_Gastric_E094-H3K9me3.broadPeak.gz	1	0.185	0.223	1	0.999	0.000107	8.67e-05	0.702	0.64	1	0.0591	1	0.0181	1	1	0.997	0.00148	0.00125	0.686	0.298	0.144	0.772	1	0.976	0.776	0.105	5.2e-05	0.101	0.0422	0.00736	8.12e-05	0.0156	0.0666	0.00991	0.352	0.387	6.41e-06	0.127	1	0.0262	0.0487	0.538	0.997	1.3e-15	0.172	0.0483	0.208	0.153	1
E021_iPS_DF_6.9_Cells_IPS_cell_E021-H3K9me3.broadPeak.gz	1	0.501	0.00143	1	0.999	0.14	0.429	0.702	0.317	1	0.954	1	0.215	1	1	0.77	0.172	0.0163	1	0.34	0.642	0.697	1	0.976	0.995	0.339	0.0641	1	0.0248	0.0845	0.33	0.998	0.229	0.0458	1	1	0.00175	0.259	1	0.0795	0.75	0.778	0.997	0.000181	0.917	0.696	0.834	0.113	1
E022_iPS_DF_19.11_Cells_IPS_cell_E022-H3K9me3.broadPeak.gz	0.04	0.00357	0.223	1.91e-10	0.112	1.02e-13	0.0755	0.506	0.000825	3.46e-07	0.00187	0.0121	0.0121	0.205	1	0.77	0.00148	2.69e-09	0.223	0.17	0.025	0.00696	0.00367	0.00355	0.0186	0.155	0.0413	0.016	0.00486	0.0162	0.165	0.000228	0.00116	0.16	0.302	5.63e-05	0.000266	0.0588	0.651	0.00055	0.000626	0.127	0.000348	1.56e-17	0.189	0.00237	0.00249	0.368	0.00326
E017_IMR90_fetal_lung_fibroblasts_Cell_Line_Lung_E017-H3K9me3.broadPeak.gz	1	0.241	0.0651	1	0.999	0.998	0.104	1	0.795	1	0.481	1	0.215	1	1	0.997	0.32	0.294	0.707	0.387	0.111	0.726	1	0.977	0.995	0.155	2.41e-06	0.19	0.0724	0.134	2.81e-05	0.998	0.193	0.0451	0.352	1	0.000797	0.567	1	0.113	0.23	0.626	0.997	3.98e-08	0.854	0.774	1	0.189	1
E097_Ovary_Ovary_E097-H3K9me3.broadPeak.gz	1	0.0423	0.842	1	0.999	0.039	0.0188	1	0.795	1	0.481	1	0.226	1	1	0.997	0.632	0.00118	0.644	0.859	0.199	0.697	1	0.977	0.995	0.0249	0.00178	0.963	0.309	0.101	0.00247	0.998	0.29	0.0495	0.138	0.921	0.00024	0.0618	1	0.485	0.546	0.237	0.997	9.02e-10	0.142	0.00783	0.846	0.702	1
E098_Pancreas_Pancreas_E098-H3K9me3.broadPeak.gz	1	0.00366	0.566	1	0.999	0.00013	0.0187	0.506	0.00989	1	7.5e-05	1	0.0588	1	1	0.596	0.173	2.56e-10	0.346	0.754	0.00865	0.697	1	0.974	0.539	0.0553	3.44e-09	0.208	0.0422	0.00487	0.00282	0.998	0.0407	0.0509	0.716	0.0194	7.47e-06	0.00503	0.651	0.00418	0.23	0.503	0.832	4.62e-12	0.234	0.00237	0.0122	0.0381	1
E091_Placenta_Placenta_E091-H3K9me3.broadPeak.gz	1	0.145	0.781	1	0.999	0.00481	0.0187	0.506	0.0524	1	0.0798	1	0.558	1	1	0.417	0.172	0.0489	0.532	0.261	0.111	0.697	1	0.974	0.417	0.0794	0.00129	0.11	0.136	8.91e-05	0.00625	0.998	0.0297	0.0537	0.75	0.304	0.0036	0.259	0.89	0.0875	0.0349	0.34	0.602	7.33e-07	0.917	0.372	0.432	0.575	1
E100_Psoas_Muscle_Psoas_Muscle_E100-H3K9me3.broadPeak.gz	1	1	0.842	1	0.999	0.998	7.82e-05	1	1	1	0.491	1	0.556	1	0.873	0.997	0.676	0.989	0.854	0.928	0.997	0.726	1	1	0.995	0.709	0.381	1	0.292	0.597	0.254	0.998	0.307	0.135	1	1	0.33	0.75	1	0.902	0.891	0.538	0.997	0.467	0.917	0.381	1	0.153	1
E055_Foreskin_Fibroblast_Primary_Cells_skin01_Skin_E055-H3K9me3.broadPeak.gz	1	0.307	0.605	1	0.999	0.858	0.0781	1	0.663	1	0.361	1	0.675	0.988	1	0.997	0.367	0.0574	0.543	0.859	0.642	0.845	1	0.976	0.995	0.288	0.0179	0.501	0.683	0.301	0.0531	0.165	0.349	0.00991	1	1	0.102	0.584	1	0.307	0.775	0.542	0.997	2.12e-06	0.917	0.814	1	0.552	1
E056_Foreskin_Fibroblast_Primary_Cells_skin02_Skin_E056-H3K9me3.broadPeak.gz	1	0.185	0.256	1	0.999	0.998	0.0616	1	1	1	0.853	1	0.417	0.205	1	0.997	0.237	0.0498	0.494	0.859	0.786	0.697	1	0.976	0.995	0.932	0.000284	0.188	0.0781	0.701	0.00624	0.998	0.307	0.0509	0.75	1	0.0134	0.521	1	0.227	0.78	0.831	0.997	0.242	0.992	0.601	1	0.116	1
E057_Foreskin_Keratinocyte_Primary_Cells_skin02_Skin_E057-H3K9me3.broadPeak.gz	1	0.241	0.594	1	0.999	0.63	0.0695	0.62	0.317	1	0.409	1	0.415	1	1	0.77	0.242	0.294	0.469	0.538	0.399	0.697	1	1	0.965	0.72	0.000468	0.501	0.227	0.15	0.0388	0.979	0.459	0.0458	1	1	0.402	0.903	1	0.705	0.78	0.778	0.997	2.4e-05	0.546	0.814	0.948	0.614	1
E059_Foreskin_Melanocyte_Primary_Cells_skin01_Skin_E059-H3K9me3.broadPeak.gz	1	0.0196	0.0651	1	0.999	1.64e-06	0.0156	0.672	0.0524	1	0.361	1	0.0588	1	1	0.77	0.0601	2.95e-08	0.781	0.261	0.216	0.799	1	0.689	0.995	0.667	0.00985	0.1	0.00117	0.0934	0.00739	0.165	0.0747	0.274	0.1	1	5.33e-06	0.0588	1	0.0978	0.175	0.0171	0.428	3.85e-10	0.652	0.085	0.148	0.128	1
E109_Small_Intestine_Small_Intestine_E109-H3K9me3.broadPeak.gz	1	0.483	1	1	0.999	0.858	0.213	1	0.335	1	0.891	1	0.436	1	1	0.997	0.5	0.807	0.891	1	0.515	0.799	1	0.976	0.995	0.928	0.00053	1	0.364	0.394	0.0301	0.998	0.528	0.0537	1	1	0.0222	0.38	1	0.113	0.546	0.0481	0.997	0.017	0.917	0.372	1	0.368	1
[truncated: 119 more columns]
